# Supplementary material for: The Fatty Acid and Protein Profiles of Circulating CD81-Positive Small Extracellular Vesicles Are Associated with Disease Stage in Melanoma Patients
Source: Cancers (Basel). 2021 Aug 18;13(16):4157. doi: 10.3390/cancers13164157 (PMC8392159; doi:10.3390/cancers13164157)
Supplement: Supplementary file 1 [file cancers-13-04157-s001.zip]

Archive with 2 entries (2 files):
- Paolino et al_Table S2.xlsx
- Suppl Files Paolino et al.pdf
