# Supplementary material for: The Fatty Acid and Protein Profiles of Circulating CD81-Positive Small Extracellular Vesicles Are Associated with Disease Stage in Melanoma Patients
Source: Cancers (Basel). 2021 Aug 18;13(16):4157. doi: 10.3390/cancers13164157 (PMC8392159; doi:10.3390/cancers13164157)
Supplement: Supplementary file 1 [file cancers-13-04157-s001.zip › Paolino et al_Table S2.xlsx]

## Sheet: Table S2
Table S2. List of all the proteins identified in each melanoma stage or healthy donor.
	Accession	Description	MW [kDa]	n° detections in Healthy	Median Intensity Healthy	n° detections in stage 0-I	Median Intensity stage 0-I	n° detections in stage II	Median Intensity stage II	n° detections in stage III-IV	Median Intensity stage III-IV
1	P31946	14-3-3 protein beta/alpha	28.1	3	569946	3	435111	3	59756.9	3	431239
2	P62258-1	14-3-3 protein epsilon	29.2	3	464842	3	478638	3	108665	3	294131
3	Q04917	14-3-3 protein eta	28.2	3	439062	3	581018	3	497454	3	340543
4	P61981	14-3-3 protein gamma	28.3	3	397698	3	406670	3	59756.9	3	253664
5	P31947-1	14-3-3 protein sigma	27.8	3	430904	3	409150	3	97487	3	347884
6	P27348	14-3-3 protein theta	27.7	3	397698	3	433407	3	96684.3	3	253664
7	P63104-1	14-3-3 protein zeta/delta	27.7	3	581540	3	1.09468e+06	3	88600.6	3	502450
8	P23396-1	40S ribosomal protein S3	26.7	3	291211	3	873624	3	424585	3	277086
9	P18124	60S ribosomal protein L7	29.2	3	66609.2	3	212086	3	112772	3	71493.7
10	P11021	78 kDa glucose-regulated protein	72.3	3	1.2799e+06	3	3.78807e+06	3	1.10635e+06	3	624773
11	P68032	Actin, alpha cardiac muscle 1	42	3	8.40701e+06	3	7.06763e+06	3	1.99082e+06	3	5.78958e+06
12	P60709	Actin, cytoplasmic 1	41.7	3	1.60175e+07	3	1.29777e+07	3	5.08031e+06	3	1.02496e+07
13	Q9HDC9	Adipocyte plasma membrane-associated protein	46.5	3	5.59059e+06	3	1.4442e+07	3	3.26325e+07	3	4.36662e+07
14	Q15848	adiponectin	26.4	3	68955.5	3	733370	3	254363	3	275508
15	P05141	ADP/ATP translocase 2	32.8	3	262372	3	977573	3	268683	3	159040
16	P61204	ADP-ribosylation factor 3	20.6	3	674925	3	1.52097e+06	3	1.17412e+06	3	263606
17	P18085	ADP-ribosylation factor 4	20.5	3	287640	3	1.2565e+06	3	570299	3	107706
18	P43652	Afamin	69	3	1.25219e+06	3	8.59137e+06	3	1.85311e+06	3	970005
19	P02763	Alpha-1-acid glycoprotein 1	23.5	3	3.00368e+06	3	2.51638e+07	3	7.46911e+06	3	8.14657e+06
20	P19652	Alpha-1-acid glycoprotein 2	23.6	3	3.34095e+06	3	1.54865e+07	3	5.9358e+06	3	6.67895e+06
21	P01011-1	Alpha-1-antichymotrypsin	47.6	3	1.44055e+07	3	4.75682e+07	3	1.50363e+07	3	2.27675e+07
22	P01009-1	alpha-1-antitrypsin	46.7	3	2.63676e+07	3	4.52511e+07	3	1.19584e+07	3	5.39783e+07
23	P04217	Alpha-1B-glycoprotein	54.2	3	3.08686e+06	3	1.67978e+07	3	2.61042e+06	3	3.74773e+06
24	P08697-1	Alpha-2-antiplasmin	54.5	3	1.08557e+07	3	4.20007e+07	3	9.22932e+06	3	4.78978e+06
25	P02765	Alpha-2-HS-glycoprotein	39.3	3	3.53386e+06	3	1.44483e+07	3	8.01569e+06	3	5.31103e+06
26	P01023	alpha-2-macroglobulin	163.2	3	7.46998e+08	3	1.3517e+09	3	3.84501e+08	3	7.79251e+08
27	A8K2U0	Alpha-2-macroglobulin-like protein 1	161	3	214552	3	5.06675e+06	3	1.07787e+06	3	2.67883e+06
28	O43707	Alpha-actinin-4	104.8	3	100935	3	366907	3	218542	3	131700
29	P06733-1	alpha-enolase	47.1	3	1.96938e+06	3	3.25044e+06	3	2.60533e+06	3	1.91483e+06
30	P37840-1	Alpha-synuclein	14.5	3	28719.4	3	111084	3	582985	3	121947
31	P03950	angiogenin	16.5	3	2.36802e+06	3	1.78658e+06	3	3.46995e+06	3	2.16885e+06
32	Q9Y5C1	Angiopoietin-related protein 3	53.6	3	94073.2	3	2.3459e+06	3	430189	3	423143
33	P01019	Angiotensinogen	53.1	3	3.83384e+06	3	1.82343e+07	3	2.67993e+06	3	5.05313e+06
34	P04083	annexin A1	38.7	3	1.83219e+06	3	5.00834e+06	3	1.03005e+06	3	3.02835e+06
35	P07355	Annexin A2	38.6	3	6.90136e+06	3	1.34148e+07	3	9.22333e+06	3	1.69077e+07
36	P12429	annexin A3	36.4	3	282061	3	87413.9	3	105624	3	106585
37	P01008	Antithrombin-III	52.6	3	4.9723e+06	3	3.96201e+07	3	1.66326e+06	3	2.11476e+06
38	P02647	Apolipoprotein A-I	30.8	3	2.76977e+07	3	1.10985e+08	3	1.14047e+08	3	4.70314e+07
39	P02652	Apolipoprotein A-II	11.2	3	840030	3	4.54917e+06	3	1.09187e+06	3	3.08952e+06
40	P06727	Apolipoprotein A-IV	45.4	3	1.18051e+08	3	4.85533e+08	3	6.07464e+08	3	3.60544e+08
41	Q6Q788	Apolipoprotein A-V	41.2	3	1.12539e+06	3	8.75141e+06	3	2.59059e+07	3	1.35846e+07
42	P04114	apolipoprotein B-100	515.3	3	3.5624e+08	3	4.0432e+09	3	6.48986e+08	3	3.74586e+08
43	P02654	Apolipoprotein C-I	9.3	3	208940	3	2.22509e+06	3	646863	3	1.143e+06
44	P02656	Apolipoprotein C-III	10.8	3	1.62413e+07	3	2.19232e+08	3	4.39195e+07	3	1.78139e+07
45	P55056	Apolipoprotein C-IV	14.5	3	1.74143e+06	3	1.41022e+08	3	8.47756e+06	3	1.71196e+06
46	P05090	apolipoprotein D	21.3	3	5.34981e+06	3	1.9323e+07	3	1.26325e+07	3	6.40897e+06
47	P02649	Apolipoprotein E	36.1	3	9.56478e+07	3	6.67951e+08	3	4.05395e+08	3	2.28891e+08
48	Q13790	Apolipoprotein F	35.4	3	136403	3	779661	3	1.04501e+06	3	760098
49	O14791	Apolipoprotein L1	43.9	3	2.2917e+07	3	7.23876e+07	3	6.65614e+07	3	8.54272e+07
50	O95445-1	apolipoprotein M	21.2	3	484725	3	2.8167e+06	3	5.47458e+06	3	1.65101e+06
51	P08519	apolipoprotein(a)	501	3	3.91907e+06	3	2.77339e+07	3	4.32562e+06	3	4.21791e+06
52	P05089	Arginase-1	34.7	3	2.32102e+06	3	2.08445e+07	3	1.29513e+07	3	2.82624e+07
53	P25705-1	ATP synthase subunit alpha, mitochondrial	59.7	3	623876	3	921583	3	161287	3	403690
54	P06576	ATP synthase subunit beta, mitochondrial	56.5	3	1.42862e+06	3	6.25398e+06	3	2.44229e+06	3	1.76669e+06
55	P02730	Band 3 anion transport protein	101.7	3	1.6468e+06	3	9.04924e+07	3	1.55499e+06	3	579645
56	P98160	Basement membrane-specific heparan sulfate proteoglycan core protein	468.5	3	1.63757e+06	3	1.9378e+06	3	2.02191e+06	3	2.42118e+06
57	Q562R1	Beta-actin-like protein 2	42	3	4.87007e+06	3	6.84109e+06	3	1.89213e+06	3	3.78398e+06
58	Q96KN2	Beta-Ala-His dipeptidase	56.7	3	1.12853e+06	3	1.98783e+06	3	9.40123e+06	3	3.39476e+06
59	P13929-1	Beta-enolase	47	3	429381	3	504152	3	835904	3	442031
60	Q13867	bleomycin hydrolase	52.5	3	1.67563e+06	3	1.39834e+07	3	8.68615e+06	3	1.27016e+07
61	Q9NP55	BPI fold-containing family A member 1	26.7	3	327353	3	821815	3	2.83777e+06	3	898666
62	Q8TDL5-1	BPI fold-containing family B member 1	52.4	3	3.55254e+06	3	1.00578e+07	3	4.03178e+06	3	3.55945e+06
63	P04003	C4b-binding protein alpha chain	67	3	6.0241e+07	3	2.50974e+08	3	8.14147e+07	3	7.568e+07
64	P20851	C4b-binding protein beta chain	28.3	3	347623	3	3.67841e+06	3	1.54906e+06	3	1.17884e+06
65	P12830	Cadherin-1	97.4	3	50773.1	3	283682	3	1.15017e+06	3	101668
66	P33151	Cadherin-5	87.5	3	46618.7	3	328266	3	417433	3	128963
67	P27482	Calmodulin-like protein 3	16.9	3	21713.9	3	413709	3	73632.8	3	477239
68	Q9NZT1	Calmodulin-like protein 5	15.9	3	69106.7	3	861313	3	1.45098e+06	3	2.27273e+06
69	Q9UI42-1	Carboxypeptidase A4	47.3	3	57335.9	3	349211	3	287798	3	511887
70	Q96IY4	Carboxypeptidase B2	48.4	3	194869	3	638919	3	660311	3	1.06517e+06
71	P15169	Carboxypeptidase N catalytic chain	52.3	3	121468	3	481043	3	286622	3	81437.4
72	P22792	Carboxypeptidase n subunit 2	60.5	3	1.55474e+06	3	1.06424e+07	3	1.90909e+06	3	876079
73	Q9NQ79	cartilage acidic protein 1	71.4	3	532267	3	1.7778e+06	3	1.42314e+06	3	1.0809e+06
74	P31944	Caspase-14	27.7	3	8.43283e+06	3	2.18766e+07	3	1.99297e+07	3	1.84544e+07
75	P04040	catalase	59.7	3	487522	3	9.42842e+06	3	6.20621e+06	3	5.04519e+06
76	P35222	Catenin beta-1	85.4	3	722904	3	4.40502e+06	3	1.9918e+06	3	3.07239e+06
77	P49913	cathelicidin antimicrobial peptide	19.3	3	612380	3	7.02027e+06	3	5.12536e+06	3	884481
78	P07339	Cathepsin D	44.5	3	1.64253e+06	3	4.398e+06	3	2.11099e+06	3	3.92067e+06
79	O43866	CD5 antigen-like	38.1	3	2.56153e+07	3	4.56046e+07	3	3.10768e+07	3	7.07133e+07
80	P00450	Ceruloplasmin	122.1	3	8.7198e+07	3	7.24549e+07	3	2.24524e+07	3	6.13449e+07
81	P11597-1	cholesteryl ester transfer protein	54.7	3	4.47366e+06	3	3.7253e+07	3	3.21024e+07	3	2.31672e+07
82	P10909-1	Clusterin	52.5	3	6.82399e+07	3	6.19869e+08	3	2.82447e+08	3	1.52139e+08
83	P00740	Coagulation factor IX	51.7	3	690026	3	5.28246e+06	3	1.44365e+06	3	671702
84	P12259	Coagulation factor V	251.5	3	2.36272e+06	3	1.02162e+07	3	1.58083e+07	3	1.04583e+07
85	P00451	Coagulation factor VIII	266.8	3	587978	3	1.53394e+06	3	678001	3	485701
86	P00742	Coagulation factor X	54.7	3	280076	3	3.39501e+06	3	147578	3	163813
87	P03951	Coagulation factor XI	70.1	3	386035	3	6.46056e+06	3	2.0829e+06	3	812048
88	P00748	Coagulation factor XII	67.7	3	505628	3	3.04773e+06	3	795840	3	551362
89	P00488	Coagulation factor XIII A chain	83.2	3	4.36524e+07	3	1.90263e+08	3	4.52247e+07	3	5.4321e+07
90	P05160	Coagulation factor XIII B chain	75.5	3	915287	3	3.23832e+07	3	6.12939e+06	3	1.64915e+06
91	P23528	Cofilin-1	18.5	3	884794	3	418245	3	221460	3	125006
92	P02745	Complement C1q subcomponent subunit A	26	3	4.09273e+08	3	2.40394e+08	3	2.35629e+08	3	8.93524e+08
93	P02746	Complement C1q subcomponent subunit B	26.7	3	7.48032e+08	3	1.34733e+09	3	1.08742e+09	3	2.03703e+09
94	P02747	Complement C1q subcomponent subunit C	25.8	3	5.84e+07	3	2.09826e+08	3	2.17278e+08	3	2.20664e+08
95	P00736	Complement C1r subcomponent	80.1	3	3.80973e+08	3	1.14655e+09	3	6.34924e+07	3	3.15766e+07
96	P09871	Complement C1s subcomponent	76.6	3	3.44112e+08	3	1.4501e+09	3	4.7613e+07	3	1.77166e+07
97	P06681-1	complement C2	83.2	3	1.02437e+06	3	9.32159e+06	3	1.14715e+06	3	1.46678e+06
98	P01024	Complement C3	187	3	1.32099e+09	3	2.68507e+09	3	4.32369e+08	3	2.62128e+08
99	P0C0L4-1	Complement C4-A	192.7	3	5.48624e+08	3	6.55268e+08	3	2.57258e+08	3	2.784e+08
100	P0C0L5	Complement C4-B	192.6	3	5.68332e+08	3	6.95042e+08	3	2.74906e+08	3	2.90792e+08
101	P01031	Complement C5	188.2	3	5.65392e+07	3	9.04157e+07	3	9.39613e+06	3	1.31513e+07
102	P13671	Complement component c6	104.7	3	2.45121e+06	3	1.81021e+07	3	2.00005e+06	3	1.13784e+06
103	P10643	Complement component C7	93.5	3	4.33154e+06	3	1.09363e+07	3	1.97296e+06	3	3.23783e+06
104	P07357	Complement component C8 alpha chain	65.1	3	986446	3	1.36084e+07	3	1.68821e+06	3	1.21922e+06
105	P07358	Complement component C8 beta chain	67	3	2.06755e+06	3	1.78761e+07	3	2.35768e+06	3	1.51531e+06
106	P07360	Complement component C8 gamma chain	22.3	3	2.65988e+06	3	1.83599e+07	3	3.17781e+06	3	2.41698e+06
107	P02748	complement component C9	63.1	3	1.21333e+07	3	5.79726e+07	3	2.29641e+07	3	2.28315e+07
108	P00751-1	Complement factor B	85.5	3	5.33013e+06	3	3.59589e+07	3	3.50536e+06	3	4.04846e+06
109	P08603-1	complement factor H	139	3	4.6903e+07	3	3.74255e+08	3	6.03184e+07	3	4.80985e+07
110	Q03591	Complement factor H-related protein 1	37.6	3	4.98392e+06	3	3.70328e+07	3	9.77727e+06	3	4.42086e+06
111	P36980-1	Complement factor H-related protein 2	30.6	3	761947	3	3.96646e+06	3	2.1816e+06	3	1.25903e+06
112	Q02985-1	Complement factor H-related protein 3	37.3	3	3.55713e+06	3	1.23354e+07	3	1.71974e+06	3	1.22784e+06
113	Q92496	Complement factor H-related protein 4	65.3	3	929862	3	2.97634e+06	3	1.21207e+06	3	1.53994e+06
114	Q9BXR6	Complement factor H-related protein 5	64.4	3	1.22481e+06	3	1.10066e+07	3	3.08175e+06	3	637624
115	P05156	Complement factor I	65.7	3	769683	3	5.89246e+06	3	1.38517e+06	3	931714
116	Q15517	corneodesmosin	51.5	3	551460	3	3.26531e+06	3	1.89932e+06	3	4.21058e+06
117	P35321	Cornifin-A	9.9	3	210682	3	69989.2	3	212190	3	120137
118	Q9UBG3	Cornulin	53.5	3	238870	3	995032	3	178187	3	599849
119	P06732	Creatine kinase M-type	43.1	3	475164	3	3.59041e+06	3	2.54419e+06	3	2.56836e+06
120	P12532	Creatine kinase U-type, mitochondrial	47	3	1.01523e+06	3	6.90046e+06	3	1.42735e+06	3	2.19495e+06
121	P01040	Cystatin-A	11	3	612234	3	5.03309e+06	3	4.50106e+06	3	4.32555e+06
122	P01034	Cystatin-C	15.8	3	572422	3	190973	3	403017	3	156805
123	Q9UGM3-1	deleted in malignant brain tumors 1 protein	260.6	3	513399	3	738791	3	358801	3	777468
124	Q07507	Dermatopontin	24	3	1.028e+06	3	1.14438e+06	3	631346	3	2.07731e+06
125	P81605	Dermcidin	11.3	3	1.41483e+06	3	1.1475e+07	3	7.8068e+06	3	1.71178e+07
126	Q08554-1	Desmocollin-1	99.9	3	2.49252e+06	3	1.60066e+07	3	1.29801e+07	3	1.66438e+07
127	Q14574-1	Desmocollin-3	99.9	3	954168	3	2.85087e+06	3	1.8064e+06	3	3.31875e+06
128	Q02413	Desmoglein-1	113.7	3	8.57897e+06	3	5.01788e+07	3	3.45116e+07	3	4.25792e+07
129	P15924-1	Desmoplakin	331.6	3	1.11744e+07	3	1.13015e+08	3	3.53936e+07	3	8.70727e+07
130	Q12805	EGF-containing fibulin-like extracellular matrix protein 1	54.6	3	2.29778e+06	3	9.13174e+06	3	2.80798e+06	3	3.10901e+06
131	P68104	Elongation factor 1-alpha 1	50.1	3	2.54129e+06	3	3.21639e+07	3	2.86505e+06	3	3.0249e+06
132	P27105	erythrocyte band 7 integral membrane protein	31.7	3	574297	3	2.44201e+06	3	435072	3	94374.5
133	Q16610	Extracellular matrix protein 1	60.6	3	1.20406e+06	3	1.22305e+08	3	9.92991e+06	3	2.76234e+06
134	Q01469	Fatty acid-binding protein, epidermal	15.2	3	752754	3	2.39147e+06	3	1.57892e+06	3	2.59003e+06
135	Q6ZVX7	F-box only protein 50	30.8	3	80397	3	107341	3	507129	3	875976
136	P02671-1	Fibrinogen alpha chain	94.9	3	9.04261e+08	3	4.54657e+09	3	2.94416e+09	3	1.41475e+09
137	P02675	Fibrinogen beta chain	55.9	3	1.22066e+08	3	3.42245e+08	3	2.10018e+08	3	3.96211e+08
138	P02679	Fibrinogen gamma chain	51.5	3	2.51488e+08	3	2.14717e+09	3	3.41091e+08	3	2.11007e+08
139	P23142	Fibulin-1	77.2	3	3.45675e+06	3	1.00805e+08	3	2.10163e+06	3	3.55067e+06
140	O00602	Ficolin-1	35.1	3	35854.4	3	87376.2	3	37975.9	3	125074
141	Q15485-1	Ficolin-2	34	3	751037	3	2.16261e+06	3	182109	3	144792
142	O75636-1	Ficolin-3	32.9	3	612449	3	3.77884e+06	3	1.63004e+06	3	3.64241e+06
143	P20930	Filaggrin	434.9	3	538059	3	1.86614e+06	3	1.41421e+06	3	4.78489e+06
144	Q5D862	Filaggrin-2	247.9	3	5.76402e+06	3	2.76879e+07	3	2.50749e+07	3	2.95824e+07
145	Q08380	Galectin-3-binding protein	65.3	3	8.40243e+07	3	3.8887e+07	3	4.42951e+07	3	2.84421e+07
146	P47929	galectin-7	15.1	3	896633	3	1.13963e+06	3	617619	3	3.02439e+06
147	Q92820	Gamma-glutamyl hydrolase	35.9	3	44397.6	3	120460	3	116754	3	191902
148	O75223-1	gamma-glutamylcyclotransferase	21	3	973066	3	5.59532e+06	3	5.58122e+06	3	2.7259e+06
149	P17900	Ganglioside GM2 activator	20.8	3	115026	3	103748	3	385438	3	854100
150	Q96QA5	gasdermin-A	49.3	3	28923.6	3	289542	3	555003	3	489831
151	P06396	Gelsolin	85.6	3	3.7658e+07	3	9.30671e+07	3	1.53989e+07	3	1.17767e+07
152	P06744	glucose-6-phosphate isomerase	63.1	3	524634	3	425771	3	298947	3	1.46001e+06
153	Q16769	glutaminyl-peptide cyclotransferase	40.9	3	178263	3	157201	3	197434	3	221931
154	P22352	Glutathione peroxidase 3	25.5	3	1.8594e+06	3	1.14526e+07	3	3.19629e+07	3	5.93345e+06
155	P04406-1	glyceraldehyde-3-phosphate dehydrogenase	36	3	1.99445e+07	3	5.96018e+07	3	4.76809e+07	3	7.22434e+07
156	P00738	Haptoglobin	45.2	3	6.86916e+07	3	2.76928e+08	3	1.02985e+08	3	1.19594e+08
157	P00739-1	Haptoglobin-related protein	39	3	4.91761e+07	3	1.34141e+08	3	5.1715e+07	3	6.68701e+07
158	P0DMV8	heat shock 70 kDa protein 1A	70	3	455901	3	1.07556e+06	3	361990	3	1.44025e+06
159	P11142-1	Heat shock cognate 71 kDa protein	70.9	3	402145	3	1.63021e+06	3	324264	3	2.11801e+06
160	P04792	Heat shock protein beta-1	22.8	3	1.03781e+06	3	6.24617e+06	3	335660	3	1.78796e+06
161	P08238	Heat shock protein HSP 90-beta	83.2	3	357986	3	473696	3	192086	3	265086
162	P69905	Hemoglobin subunit alpha	15.2	3	5.89348e+06	3	1.32192e+07	3	2.42073e+07	3	3.38295e+06
163	P68871	Hemoglobin subunit beta	16	3	5.08651e+06	3	1.99798e+07	3	2.84382e+07	3	5.43666e+06
164	P02042	Hemoglobin subunit delta	16	3	2.09825e+06	3	9633273	3	1.35617e+07	3	2.23887e+06
165	P02790	Hemopexin	51.6	3	2.07257e+07	3	8.12613e+07	3	2.37885e+07	3	2.03194e+07
166	P05546	Heparin cofactor 2	57	3	2.67102e+07	3	3.78878e+07	3	3.06283e+07	3	9.09248e+06
167	P42357	Histidine ammonia-lyase	72.7	3	211437	3	2.34924e+06	3	1.40504e+06	3	2.46327e+06
168	P04196	Histidine-rich glycoprotein	59.5	3	1.05839e+07	3	2.76995e+07	3	3.98649e+06	3	5.71817e+06
169	P16402	Histone H1.3	22.3	3	207048	3	755567	3	1.81899e+06	3	120432
170	Q16777	Histone H2A type 2-C	14	3	586391	3	1.74239e+06	3	890508	3	1.31303e+06
171	Q7L7L0	Histone H2A type 3	14.1	3	877494	3	2.62696e+06	3	986336	3	1.5855e+06
172	Q71UI9-1	Histone H2A.V	13.5	3	308028	3	1.75434e+06	3	744538	3	1.29435e+06
173	Q16778	Histone H2B type 2-E	13.9	3	866136	3	1.35776e+06	3	1.10791e+06	3	996565
174	Q5QNW6-1	Histone H2B type 2-F	13.9	3	918310	3	1.15703e+06	3	891227	3	874193
175	P62805	histone H4	11.4	3	2.1297e+06	3	4.92591e+06	3	1.37534e+06	3	2.10046e+06
176	P05534	HLA class I histocompatibility antigen, A-24 alpha chain	40.7	3	369819	3	1.81636e+06	3	287394	3	193599
177	P30484	HLA class I histocompatibility antigen, B-46 alpha chain	40.4	3	274201	3	1.51396e+06	3	287394	3	131422
178	Q86YZ3	Hornerin	282.2	3	2.0047e+06	3	4.03464e+06	3	2.38878e+06	3	2.34266e+07
179	Q14520-1	Hyaluronan-binding protein 2	62.6	3	1.60377e+06	3	6.74853e+06	3	1.1828e+07	3	1.35619e+07
180	P04220	Ig MU heavy chain disease protein	43	3	1.23122e+09	3	2.27254e+09	3	6.9664e+08	3	3.0368e+09
181	Q9Y6R7	IgGFc-binding protein	571.6	3	2.60639e+06	3	6.55576e+06	3	3.67707e+06	3	6.53367e+06
182	P0DOX2	Immunoglobulin alpha-2 heavy chain	48.9	3	1.58055e+08	3	2.06389e+08	3	1.46725e+08	3	2.37369e+08
183	P0DOX3	immunoglobulin delta heavy chain	56.2	3	5.88016e+06	3	8.75208e+06	3	4.77593e+06	3	1.0265e+07
184	P0DOX5	immunoglobulin gamma-1 heavy chain	49.3	3	4.44622e+09	3	1.6651e+10	3	6.18923e+09	3	2.24616e+10
185	P01876	immunoglobulin heavy constant alpha 1	37.6	3	4.69548e+08	3	4.43178e+08	3	3.26737e+08	3	3.92148e+08
186	P01857	Immunoglobulin heavy constant gamma 1	36.1	3	4.44408e+09	3	1.66455e+10	3	6.18372e+09	3	2.24536e+10
187	P01859	Immunoglobulin heavy constant gamma 2	35.9	3	1.41005e+09	3	5.185e+09	3	2.54316e+09	3	8.55147e+09
188	P01860	Immunoglobulin heavy constant gamma 3	41.3	3	1.9737e+09	3	8.70157e+09	3	3.81566e+09	3	1.65209e+10
189	P01861	Immunoglobulin heavy constant gamma 4	35.9	3	9.97492e+08	3	5.25623e+09	3	2.45952e+09	3	7.56151e+09
190	P01871	immunoglobulin heavy constant mu	49.4	3	1.78175e+09	3	3.80427e+09	3	1.0628e+09	3	5.28504e+09
191	A0A0C4DH31	Immunoglobulin heavy variable 1-18	12.8	3	2.42232e+06	3	1.96796e+07	3	8.51957e+06	3	1.07404e+07
192	P23083	Immunoglobulin heavy variable 1-2	13.1	3	2.00167e+06	3	1.80526e+07	3	7.08515e+06	3	5.86661e+06
193	A0A0C4DH33	immunoglobulin heavy variable 1-24	12.8	3	536048	3	1.73789e+06	3	324677	3	2.81692e+06
194	A0A0C4DH29	Immunoglobulin heavy variable 1-3	13	3	1.29381e+06	3	1.77762e+07	3	6.53439e+06	3	4.98285e+06
195	P01743	immunoglobulin heavy variable 1-46	12.9	3	2.64545e+06	3	2.02442e+07	3	7.23387e+06	3	7.0131e+06
196	P01742	Immunoglobulin heavy variable 1-69	12.7	3	2.64251e+06	3	2.08496e+07	3	8.21059e+06	3	2.17218e+07
197	A0A0B4J2H0	immunoglobulin heavy variable 1-69D	12.7	3	3.20551e+06	3	1.7662e+07	3	5.59597e+06	3	6.19978e+06
198	P0DP01	Immunoglobulin heavy variable 1-8	13	3	553640	3	1.57378e+07	3	5.70222e+06	3	4.30706e+06
199	A0A0B4J1V2	Immunoglobulin heavy variable 2-26	13.2	3	731447	3	2.51748e+06	3	1.44733e+06	3	3.00839e+06
200	P01817	immunoglobulin heavy variable 2-5	13.2	3	1.73775e+06	3	1.42171e+06	3	1.0643e+06	3	5.55645e+06
201	A0A0C4DH43	immunoglobulin heavy variable 2-70D	13.3	3	4.06132e+06	3	5.30272e+06	3	2.80461e+06	3	1.0116e+07
202	P01762	Immunoglobulin heavy variable 3-11	12.9	3	2.74708e+07	3	9.27996e+07	3	4.24692e+07	3	7.76231e+07
203	P01766	Immunoglobulin heavy variable 3-13	12.5	3	2.63922e+07	3	5.06471e+07	3	2.29997e+07	3	6.25892e+07
204	A0A0B4J1V0	Immunoglobulin heavy variable 3-15	12.9	3	5.43694e+06	3	3.29273e+07	3	1.21105e+07	3	4.86866e+07
205	A0A0C4DH32	immunoglobulin heavy variable 3-20	12.7	3	2.62671e+07	3	5.02123e+07	3	2.29448e+07	3	6.20422e+07
206	A0A0B4J1V1	Immunoglobulin heavy variable 3-21	12.8	3	2.77227e+07	3	9.29045e+07	3	4.24089e+07	3	7.73036e+07
207	P01764	Immunoglobulin heavy variable 3-23	12.6	3	3.33812e+07	3	5.98257e+07	3	3.68522e+07	3	1.16594e+08
208	P01768	Immunoglobulin heavy variable 3-30	12.9	3	3.46282e+07	3	6.41142e+07	3	3.87524e+07	3	1.27383e+08
209	P01772	Immunoglobulin heavy variable 3-33	13.1	3	3.46473e+07	3	9.89523e+07	3	5.28439e+07	3	1.38929e+08
210	A0A0B4J1X8	Immunoglobulin heavy variable 3-43	13.1	3	2.64396e+07	3	5.06068e+07	3	2.29813e+07	3	6.22614e+07
211	P01763	Immunoglobulin heavy variable 3-48	12.8	3	2.78089e+07	3	9.25306e+07	3	4.24262e+07	3	7.69089e+07
212	A0A0A0MS15	immunoglobulin heavy variable 3-49	13	3	1.02658e+07	3	1.37845e+07	3	8.43283e+06	3	1.62668e+07
213	P01767	Immunoglobulin heavy variable 3-53	12.8	3	3.48407e+07	3	1.01319e+08	3	5.24797e+07	3	1.28519e+08
214	A0A075B6Q5	Immunoglobulin heavy variable 3-64	12.9	3	2.26016e+06	3	1.83742e+06	3	1.36651e+06	3	1.60455e+06
215	A0A0J9YX35	immunoglobulin heavy variable 3-64D	12.8	3	5.14751e+06	3	6.98458e+07	3	2.10147e+07	3	5.57973e+07
216	P01780	Immunoglobulin heavy variable 3-7	12.9	3	4.99448e+07	3	1.31131e+08	3	5.48177e+07	3	1.71087e+08
217	A0A0B4J1Y9	immunoglobulin heavy variable 3-72	13.2	3	4.60438e+06	3	3.17985e+07	3	1.24613e+07	3	4.67409e+07
218	A0A0B4J1V6	immunoglobulin heavy variable 3-73	12.8	3	4.11286e+06	3	2.55033e+07	3	1.0646e+07	3	4.14491e+07
219	A0A0B4J1X5	immunoglobulin heavy variable 3-74	12.8	3	3.56843e+07	3	1.09579e+08	3	5.64605e+07	3	1.37745e+08
220	P01782	Immunoglobulin heavy variable 3-9	12.9	3	2.96552e+07	3	6.49774e+07	3	2.91265e+07	3	8.61366e+07
221	A0A0C4DH34	immunoglobulin heavy variable 4-28	13.1	3	3.76738e+06	3	3.63494e+06	3	3.19399e+06	3	1.24947e+07
222	A0A087WSY4	Immunoglobulin heavy variable 4-30-2	13	3	1.91872e+07	3	3.67441e+07	3	1.69363e+07	3	5.21814e+07
223	P0DP07	immunoglobulin heavy variable 4-31	13.1	3	6.29745e+07	3	1.4589e+08	3	6.27958e+07	3	6.42496e+07
224	P06331	immunoglobulin heavy variable 4-34	13.8	3	2.26101e+07	3	4.21333e+07	3	2.16405e+07	3	6.08826e+07
225	P0DP08	Immunoglobulin heavy variable 4-38-2	13	3	2.12274e+07	3	4.04291e+07	3	2.13146e+07	3	5.78732e+07
226	P01824	immunoglobulin heavy variable 4-39	13.9	3	2.06674e+07	3	3.9246e+07	3	2.06552e+07	3	5.77416e+07
227	A0A075B6R2	immunoglobulin heavy variable 4-4	12.8	3	2.02082e+07	3	3.83118e+07	3	1.73856e+07	3	5.43847e+07
228	P01825	Immunoglobulin heavy variable 4-59	12.9	3	2.06302e+07	3	3.92644e+07	3	2.06552e+07	3	5.76677e+07
229	A0A0J9YXX1	immunoglobulin heavy variable 5-10-1	12.8	3	4.56098e+06	3	1.43354e+07	3	6.35353e+06	3	1.37177e+07
230	A0A0C4DH38	immunoglobulin heavy variable 5-51	12.7	3	9.35683e+06	3	3.60511e+07	3	1.15933e+07	3	3.12619e+07
231	A0A0B4J1U7	immunoglobulin heavy variable 6-1	13.5	3	1.20247e+07	3	1.63558e+07	3	1.42044e+07	3	2.81984e+07
232	A0A0J9YVY3	immunoglobulin heavy variable 7-4-1	12.8	3	1.07878e+06	3	4.3477e+07	3	1.94641e+07	3	1.48739e+07
233	P01591	Immunoglobulin J chain	18.1	3	4.74625e+06	3	2.49569e+07	3	1.54591e+07	3	1.06066e+07
234	P01834	immunoglobulin kappa constant	11.8	3	1.11249e+09	3	3.34995e+09	3	1.78918e+09	3	2.28636e+09
235	P0DOX7	immunoglobulin kappa light chain	23.4	3	9.0738e+08	3	2.72933e+09	3	1.55811e+09	3	1.88922e+09
236	A0A0C4DH73	Immunoglobulin kappa variable 1-12	12.6	3	7.82249e+06	3	1.59096e+07	3	8.92865e+06	3	6.54562e+06
237	P04430	Immunoglobulin kappa variable 1-16	12.6	3	530780	3	692849	3	380697	3	1.58871e+06
238	P01599	Immunoglobulin kappa variable 1-17	12.8	3	2.14176e+06	3	4.1555e+06	3	2.65421e+06	3	1.93398e+06
239	A0A075B6S5	immunoglobulin kappa variable 1-27	12.7	3	6.87568e+06	3	1.74892e+07	3	9.19506e+06	3	7.0112e+06
240	P01594	Immunoglobulin kappa variable 1-33	12.8	3	5.12183e+06	3	1.27591e+07	3	4.33754e+06	3	2.53884e+06
241	P01602	Immunoglobulin kappa variable 1-5	12.8	3	306883	3	969907	3	1.12645e+06	3	234442
242	A0A0C4DH72	immunoglobulin kappa variable 1-6	12.7	3	8.66614e+06	3	1.78772e+07	3	1.00508e+07	3	7.47475e+06
243	A0A0C4DH67	immunoglobulin kappa variable 1-8	12.5	3	7.00432e+06	3	1.69044e+07	3	9.66407e+06	3	6.6754e+06
244	A0A0B4J2D9	immunoglobulin kappa variable 1D-13	12.6	3	46813.3	3	347400	3	176734	3	391742
245	P01601	Immunoglobulin kappa variable 1D-16	12.7	3	271910	3	466759	3	275497	3	197933
246	P04432	Immunoglobulin kappa variable 1D-39	12.7	3	8.844e+06	3	1.76637e+07	3	9.25611e+06	3	7.41273e+06
247	A0A087WSZ0	immunoglobulin kappa variable 1D-8	12.8	3	55334.8	3	210126	3	228623	3	141076
248	A0A0C4DH68	immunoglobulin kappa variable 2-24	13.1	3	1.617e+06	3	3.70963e+06	3	4.01462e+06	3	5.24651e+06
249	P06310	Immunoglobulin kappa variable 2-30	13.2	3	2.41071e+07	3	5.84806e+07	3	2.9519e+07	3	2.81215e+07
250	P01615	Immunoglobulin kappa variable 2D-28	12.9	3	2.37153e+07	3	5.84806e+07	3	2.93215e+07	3	2.76212e+07
251	P01614	Immunoglobulin kappa variable 2D-40	13.3	3	2.43756e+07	3	5.91148e+07	3	2.95274e+07	3	2.79772e+07
252	P04433	Immunoglobulin kappa variable 3-11	12.6	3	1.32899e+07	3	3.17544e+07	3	1.62778e+07	3	4.1239e+07
253	P01624	Immunoglobulin kappa variable 3-15	12.5	3	1.43199e+07	3	3.76597e+07	3	1.98871e+07	3	3.1154e+07
254	P01619	Immunoglobulin kappa variable 3-20	12.5	3	5.61474e+07	3	1.32449e+08	3	6.66007e+07	3	5.31326e+07
255	A0A087WSY6	Immunoglobulin kappa variable 3D-15	12.5	3	5.02393e+06	3	8.8906e+06	3	3.61862e+06	3	3.94344e+06
256	P06312	immunoglobulin kappa variable 4-1	13.4	3	1.69609e+07	3	4.28459e+07	3	2.26446e+07	3	2.6535e+07
257	A0A0C4DH24	Immunoglobulin kappa variable 6-21	12.4	3	209063	3	574435	3	586468	3	622261
258	P0DOY3	immunoglobulin lambda constant 3	11.3	3	4.81321e+08	3	1.58586e+09	3	4.85486e+08	3	1.40606e+09
259	A0M8Q6	immunoglobulin lambda constant 7	11.2	3	2.86497e+08	3	1.0158e+09	3	3.32038e+08	3	8.56028e+08
260	P01703	Immunoglobulin lambda variable 1-40	12.3	3	1.37082e+06	3	2.46863e+06	3	1.02348e+06	3	346529
261	P01699	Immunoglobulin lambda variable 1-44	12.2	3	757197	3	4.94608e+06	3	1.04935e+06	3	574303
262	P01700	Immunoglobulin lambda variable 1-47	12.3	3	7.9203e+06	3	2.77118e+07	3	9.85673e+06	3	1.09149e+07
263	P01701	immunoglobulin lambda variable 1-51	12.2	3	96008.6	3	5.54906e+06	3	1.9695e+06	3	1.33044e+06
264	P01706	Immunoglobulin lambda variable 2-11	12.6	3	1.10626e+06	3	1.43237e+06	3	863956	3	1.53226e+06
265	P01709	Immunoglobulin lambda variable 2-8	12.4	3	2.48484e+06	3	3.64705e+06	3	1.73365e+06	3	3.60291e+06
266	A0A075B6K4	immunoglobulin lambda variable 3-10	12.4	3	137300	3	363242	3	198386	3	471667
267	P80748	Immunoglobulin lambda variable 3-21	12.4	3	4.64424e+06	3	1.96433e+07	3	6.75114e+06	3	3.7047e+06
268	A0A075B6K5	Immunoglobulin lambda variable 3-9	12.3	3	4.71301e+06	3	1.8864e+07	3	6.75114e+06	3	3.7047e+06
269	P01721	immunoglobulin lambda variable 6-57	12.6	3	1.07294e+06	3	4.50365e+06	3	1.67259e+06	3	2.63972e+06
270	A0A0B4J1Y8	immunoglobulin lambda variable 9-49	13	3	661809	3	908106	3	534000	3	1.11925e+06
271	P0DOX8	Immunoglobulin lambda-1 light chain	22.8	3	4.36906e+08	3	1.21229e+09	3	3.84354e+08	3	1.12708e+09
272	P15814	Immunoglobulin lambda-like polypeptide 1	22.9	3	468400	3	1.43443e+06	3	1.29904e+06	3	734846
273	P0DOX6	immunoglobulin mu heavy chain	63.4	3	1.30591e+09	3	3.3382e+09	3	9.28847e+08	3	4.43429e+09
274	P55103	Inhibin beta C chain	38.2	3	187030	3	354753	3	721269	3	465807
275	P35858	Insulin-like growth factor-binding protein complex acid labile subunit	66	3	246086	3	4.16737e+06	3	770310	3	90965.2
276	P08514-1	integrin alpha-IIb	113.3	3	1.41126e+06	3	1.13011e+06	3	316847	3	146741
277	P05106	Integrin beta-3	87	3	267438	3	189691	3	122141	3	114480
278	Q8WWA0	intelectin-1	34.9	3	3.90924e+06	3	6.77574e+06	3	902461	3	448481
279	Q8WWU7	Intelectin-2	36.2	3	2.38031e+06	3	2.92692e+06	3	417690	3	168552
280	P19827-1	Inter-alpha-trypsin inhibitor heavy chain H1	101.3	3	4.46623e+07	3	6.70632e+07	3	2.06196e+07	3	2.12942e+07
281	P19823	Inter-alpha-trypsin inhibitor heavy chain H2	106.4	3	7.46587e+07	3	1.07613e+08	3	3.03515e+07	3	2.19364e+07
282	Q06033-1	Inter-alpha-trypsin inhibitor heavy chain H3	99.8	3	1.53782e+06	3	5.91235e+06	3	1.03039e+06	3	1.00631e+06
283	Q14624-1	Inter-alpha-trypsin inhibitor heavy chain H4	103.3	3	3.04449e+07	3	1.64707e+08	3	1.01869e+08	3	5.41641e+07
284	P07476	Involucrin	68.4	3	298582	3	293251	3	113043	3	144244
285	P02751-10	Isoform 10 of Fibronectin	239.5	3	4.82006e+09	3	5.62413e+09	3	3.00978e+09	3	2.51538e+09
286	P02751-15	Isoform 15 of Fibronectin	272.2	3	4.69965e+09	3	5.474e+09	3	2.94514e+09	3	2.45896e+09
287	P48740-2	Isoform 2 of Mannan-binding lectin serine protease 1	81.8	3	1.02794e+07	3	4.39961e+07	3	2.08932e+06	3	1.44368e+06
288	P60174-1	Isoform 2 of Triosephosphate isomerase	26.7	3	133258	3	153278	3	245878	3	606826
289	P02751-6	Isoform 6 of Fibronectin	240.4	3	4.5229e+09	3	5.34037e+09	3	2.87841e+09	3	2.40356e+09
290	P23142-4	Isoform C of Fibulin-1	74.4	3	2.68111e+06	3	8.52816e+07	3	1.53959e+06	3	2.52304e+06
291	Q92954-3	Isoform C of Proteoglycan 4	141	3	3.45162e+06	3	3.93909e+06	3	1.0637e+07	3	4.83295e+06
292	P01042-2	Isoform LMW of Kininogen-1	47.9	3	3.29792e+07	3	6.18386e+07	3	4.18489e+07	3	3.54345e+07
293	P14923	Junction plakoglobin	81.7	3	4.31792e+06	3	6.15613e+07	3	1.1402e+07	3	3.99182e+07
294	Q15323	Keratin, type I cuticular Ha1	47.2	3	7.61676e+06	3	2.65282e+07	3	5.44873e+07	3	2.54429e+06
295	O76009	Keratin, type I cuticular Ha3-I	45.9	3	5.4227e+06	3	2.56825e+07	3	2.62033e+07	3	1.72551e+06
296	Q14525	Keratin, type I cuticular Ha3-II	46.2	3	3.12925e+06	3	5.53343e+06	3	2.61844e+07	3	1.08194e+06
297	O76011	keratin, type I cuticular Ha4	49.4	3	2.14165e+06	3	3.7572e+06	3	1.25544e+06	3	1.0321e+06
298	Q92764	Keratin, type I cuticular Ha5	50.3	3	6.47416e+06	3	2.28615e+07	3	2.92823e+07	3	1.67312e+06
299	O76013-1	Keratin, type I cuticular Ha6	52.2	3	683291	3	2.16524e+06	3	4.09518e+06	3	527646
300	O76015	Keratin, type I cuticular Ha8	50.4	3	584530	3	1.9633e+06	3	1.92511e+06	3	240283
301	P13645	Keratin, type I cytoskeletal 10	58.8	3	8.55034e+08	3	7.47199e+09	3	4.07033e+09	3	4.97842e+09
302	Q99456	Keratin, type I cytoskeletal 12	53.5	3	1.28049e+07	3	4.70924e+07	3	1.64625e+07	3	4.66813e+07
303	P13646	Keratin, type I cytoskeletal 13	49.6	3	1.03995e+08	3	7.96928e+08	3	3.67068e+08	3	6.62462e+08
304	P02533	Keratin, type I cytoskeletal 14	51.5	3	1.08948e+08	3	4.67575e+08	3	1.60773e+08	3	5.99993e+08
305	P19012	Keratin, type I cytoskeletal 15	49.2	3	5.96572e+07	3	2.03514e+08	3	6.83933e+07	3	1.9362e+08
306	P08779	Keratin, type I cytoskeletal 16	51.2	3	1.01805e+08	3	3.57196e+08	3	1.06954e+08	3	4.21998e+08
307	Q04695	Keratin, type I cytoskeletal 17	48.1	3	5.85168e+07	3	2.06534e+08	3	6.54822e+07	3	2.04792e+08
308	P05783	Keratin, type I cytoskeletal 18	48	3	1.5605e+06	3	586527	3	102753	3	370974
309	P08727	Keratin, type I cytoskeletal 19	44.1	3	4.27999e+07	3	1.44422e+08	3	4.74599e+07	3	1.37737e+08
310	Q9C075	Keratin, type I cytoskeletal 23	48.1	3	506742	3	1.60633e+06	3	701169	3	553229
311	Q2M2I5	keratin, type I cytoskeletal 24	55.1	3	2.07956e+07	3	1.87663e+08	3	1.2719e+08	3	1.54811e+08
312	Q7Z3Y8	Keratin, type I cytoskeletal 27	49.8	3	4.01599e+07	3	3.11381e+08	3	1.8565e+08	3	2.17793e+08
313	P35527	Keratin, type I cytoskeletal 9	62	3	4.30873e+08	3	2.28712e+09	3	8.17324e+08	3	2.9983e+09
314	Q9NSB4	Keratin, type II cuticular Hb2	56.6	3	648312	3	2.61425e+06	3	1.42148e+06	3	1.84467e+06
315	P78385	keratin, type II cuticular Hb3	54.2	3	1.4667e+06	3	3.05797e+06	3	1.78353e+06	3	5.10938e+06
316	P78386	Keratin, type II cuticular Hb5	55.8	3	1.399e+06	3	4.4939e+06	3	2.92288e+06	3	3.50249e+06
317	O43790	Keratin, type II cuticular Hb6	53.5	3	1.87418e+06	3	4.53009e+06	3	3.05633e+06	3	6.44941e+06
318	P04264	Keratin, type II cytoskeletal 1	66	3	1.30908e+09	3	8.57591e+09	3	5.05863e+09	3	1.06713e+10
319	Q7Z794	Keratin, type II cytoskeletal 1b	61.9	3	1.61128e+08	3	1.26594e+09	3	7.21321e+08	3	1.08442e+09
320	P35908	Keratin, type II cytoskeletal 2 epidermal	65.4	3	5.47664e+08	3	4.94967e+09	3	2.54513e+09	3	3.58235e+09
321	Q01546	Keratin, type II cytoskeletal 2 oral	65.8	3	6.3652e+07	3	4.19627e+08	3	1.84252e+08	3	3.62065e+08
322	P12035	Keratin, type II cytoskeletal 3	64.4	3	7.05689e+07	3	4.41356e+08	3	1.87837e+08	3	3.75257e+08
323	P19013	Keratin, type II cytoskeletal 4	57.3	3	9.01548e+07	3	4.05092e+08	3	2.53585e+08	3	5.77716e+08
324	P13647	keratin, type II cytoskeletal 5	62.3	3	2.12888e+08	3	1.43535e+09	3	5.71497e+08	3	1.03246e+09
325	P02538	Keratin, type II cytoskeletal 6A	60	3	2.44941e+08	3	1.31795e+09	3	4.85873e+08	3	9.70233e+08
326	P04259	keratin, type II cytoskeletal 6B	60	3	2.83293e+08	3	1.81299e+09	3	8.04626e+08	3	1.30013e+09
327	P48668	Keratin, type II cytoskeletal 6C	60	3	2.36274e+08	3	1.29989e+09	3	4.79119e+08	3	9.63277e+08
328	P08729	Keratin, type II cytoskeletal 7	51.4	3	8.46052e+07	3	4.82133e+08	3	2.63675e+08	3	5.41473e+08
329	Q3SY84	Keratin, type II cytoskeletal 71	57.3	3	1.76661e+07	3	1.22345e+08	3	5.49415e+07	3	1.44712e+08
330	Q14CN4-1	Keratin, type II cytoskeletal 72	55.8	3	1.82916e+07	3	1.57789e+08	3	5.53261e+07	3	1.47278e+08
331	O95678	Keratin, type II cytoskeletal 75	59.5	3	1.42055e+08	3	1.06089e+09	3	3.61167e+08	3	7.03805e+08
332	Q8N1N4	Keratin, type II cytoskeletal 78	56.8	3	3.71248e+06	3	3.23542e+07	3	1.45696e+07	3	2.87616e+07
333	Q5XKE5	Keratin, type II cytoskeletal 79	57.8	3	1.46024e+08	3	1.10062e+09	3	4.09148e+08	3	7.51085e+08
334	P05787	Keratin, type II cytoskeletal 8	53.7	3	9.72338e+07	3	4.2738e+08	3	2.64413e+08	3	6.29858e+08
335	Q6KB66	Keratin, type II cytoskeletal 80	50.5	3	6.87494e+07	3	3.0535e+08	3	2.14957e+08	3	4.17539e+08
336	P60985-1	Keratinocyte differentiation-associated protein	11	3	21352.6	3	317852	3	189607	3	17045.2
337	Q5T749	Keratinocyte proline-rich protein	64.1	3	1.95936e+06	3	1.12178e+07	3	5.38456e+06	3	1.07519e+07
338	P01042	kininogen-1	71.9	3	3.41783e+07	3	5.98813e+07	3	4.03139e+07	3	3.61305e+07
339	P02788	Lactotransferrin	78.1	3	2.54321e+06	3	3.07094e+06	3	3.29383e+06	3	3.84561e+06
340	P31025	Lipocalin-1	19.2	3	418885	3	2.79802e+06	3	2.45869e+06	3	2.77219e+06
341	P18428	lipopolysaccharide-binding protein	53.4	3	6.50916e+07	3	7.58534e+07	3	1.26065e+08	3	1.26326e+08
342	P00338-1	L-lactate dehydrogenase A chain	36.7	3	1.35103e+06	3	3.71389e+06	3	4.4187e+06	3	8.72541e+06
343	P07195	L-lactate dehydrogenase B chain	36.6	3	764014	3	3.80227e+06	3	1.79476e+06	3	3.3429e+06
344	P08637	Low affinity immunoglobulin gamma Fc region receptor III-A	29.1	3	157037	3	805428	3	638965	3	499535
345	P51884	Lumican	38.4	3	463342	3	2.56476e+06	3	612497	3	494380
346	P10253	lysosomal alpha-glucosidase	105.3	3	130983	3	1.47202e+06	3	182553	3	897486
347	P61626	lysozyme c	16.5	3	7.09712e+06	3	1.30906e+07	3	1.1557e+07	3	9.81041e+06
348	P48740-1	Mannan-binding lectin serine protease 1	79.2	3	7.71197e+06	3	4.50393e+07	3	2.06991e+06	3	1.25067e+06
349	O00187-1	Mannan-binding lectin serine protease 2	75.7	3	1.78689e+06	3	9.99875e+06	3	1.65124e+07	3	9.23898e+06
350	P14780	Matrix metalloproteinase-9	78.4	3	2.25266e+06	3	695090	3	409811	3	926060
351	P55083	Microfibril-associated glycoprotein 4	28.6	3	1.39141e+06	3	5.84782e+06	3	1.00287e+06	3	502192
352	P08571	Monocyte differentiation antigen CD14	40.1	3	46038.4	3	383735	3	950470	3	45628.7
353	Q13201	Multimerin-1	138	3	3.56957e+06	3	6.46672e+06	3	7.61581e+06	3	1.55824e+06
354	Q9H8L6	Multimerin-2	104.3	3	47959.9	3	194624	3	291948	3	67008.3
355	Q7Z406-1	myosin-14	227.7	3	430114	3	3.16534e+06	3	176458	3	218791
356	P35579-1	Myosin-9	226.4	3	3.51075e+06	3	3.74365e+06	3	889852	3	620799
357	Q96PD5	N-acetylmuramoyl-L-alanine amidase	62.2	3	1.24014e+07	3	1.08348e+07	3	1.74915e+07	3	8.96898e+06
358	Q09666-1	Neuroblast differentiation-associated protein AHNAK	628.7	3	1.14937e+06	3	2.85803e+06	3	1.66803e+06	3	610093
359	Q8WWZ8-1	Oncoprotein-induced transcript 3 protein	60	3	899930	3	2.80132e+06	3	840364	3	5.49242e+06
360	Q96FX8	p53 apoptosis effector related to PMP-22	21.4	3	129313	3	846253	3	715483	3	1.04317e+06
361	Q15063-1	Periostin	93.3	3	333493	3	852360	3	1.80788e+06	3	883761
362	O60437	periplakin	204.6	3	57129.7	3	432007	3	115951	3	53716.1
363	Q06830	peroxiredoxin-1	22.1	3	1.49102e+06	3	5.35673e+06	3	3.36124e+06	3	6.06035e+06
364	P32119	Peroxiredoxin-2	21.9	3	1.59812e+06	3	6.09813e+06	3	4.96706e+06	3	6.19494e+06
365	P04180	phosphatidylcholine-sterol acyltransferase	49.5	3	855294	3	2.25153e+06	3	404191	3	593036
366	P80108	Phosphatidylinositol-glycan-specific phospholipase D	92.3	3	3.64686e+06	3	3.19615e+07	3	6.56885e+06	3	1.76618e+07
367	P14555	Phospholipase A2, membrane associated	16.1	3	60913.6	3	2.1246e+06	3	1.05108e+06	3	1025393
368	P55058	phospholipid transfer protein	54.7	3	7.95811e+06	3	2.04692e+07	3	1.23415e+07	3	6.87755e+06
369	P36955	Pigment epithelium-derived factor	46.3	3	514828	3	3.91775e+06	3	640724	3	467165
370	Q13835	Plakophilin-1	82.8	3	294831	3	2.5958e+06	3	516729	3	1.61064e+06
371	P03952	Plasma kallikrein	71.3	3	872843	3	8.38374e+06	3	1.64993e+06	3	798470
372	P05155	Plasma protease C1 inhibitor	55.1	3	1.82999e+08	3	1.81049e+09	3	3.22385e+07	3	1.51916e+07
373	P00747	Plasminogen	90.5	3	1.36003e+07	3	1.45405e+08	3	2.03017e+07	3	8.28999e+06
374	P02775	Platelet basic protein	13.9	3	4.74031e+06	3	6.6817e+06	3	2.95845e+06	3	428499
375	P02776	Platelet factor 4	10.8	3	1.12816e+07	3	565802	3	1.53971e+07	3	1.28841e+07
376	P10720	Platelet factor 4 variant	11.5	3	6.63595e+06	3	517325	3	9.90847e+06	3	9.60895e+06
377	P01833	Polymeric immunoglobulin receptor	83.2	3	4.68535e+06	3	4.70074e+06	3	2.09889e+06	3	3.93914e+06
378	P20742	Pregnancy zone protein	163.8	3	2.44282e+07	3	1.17339e+08	3	1.09401e+07	3	3.92785e+07
379	P02545	Prelamin-A/C	74.1	3	320439	3	337481	3	409605	3	332924
380	P07737	profilin-1	15	3	553685	3	665061	3	286236	3	216309
381	P12273	Prolactin-inducible protein	16.6	3	1.84213e+06	3	1.24062e+07	3	8.07442e+06	3	9.83571e+06
382	O14818-1	Proteasome subunit alpha type-7	27.9	3	60579.9	3	245991	3	118833	3	159705
383	P49721	proteasome subunit beta type-2	22.8	3	21343	3	109330	3	554760	3	112658
384	P02760	Protein AMBP	39	3	8.24909e+06	3	2.5706e+07	3	9.66939e+06	3	9.36597e+06
385	Q9HCY8	protein S100-A14	11.7	3	213143	3	2.34685e+06	3	843665	3	632202
386	Q96FQ6	Protein S100-A16	11.8	3	175271	3	153873	3	179252	3	389682
387	P31151	Protein S100-A7	11.5	3	3.32272e+06	3	6.24338e+06	3	2.34791e+06	3	1.22142e+07
388	Q86SG5	Protein S100-A7A	11.3	3	239556	3	720624	3	455095	3	1.53396e+06
389	P05109	Protein S100-A8	10.8	3	1.57146e+07	3	6.86606e+06	3	4.10128e+06	3	1.36854e+08
390	P06702	Protein S100-A9	13.2	3	1.98301e+07	3	1.1976e+07	3	6.84957e+06	3	1.76163e+07
391	Q9UK55	Protein Z-dependent protease inhibitor	50.7	3	1.12812e+06	3	4.10725e+06	3	2.82522e+06	3	1.0406e+06
392	Q08188	Protein-glutamine gamma-glutamyltransferase E	76.6	3	1.47552e+06	3	2.24818e+07	3	1.86151e+07	3	2.32753e+07
393	P22735	Protein-glutamine gamma-glutamyltransferase K	89.7	3	427696	3	3.33824e+06	3	1.60999e+06	3	2.58164e+06
394	P00734	Prothrombin	70	3	2.16772e+07	3	7.73055e+07	3	2.52244e+07	3	1.60816e+07
395	A6NCN2	Putative keratin-87 protein	29.1	3	775339	3	1.75076e+06	3	1.24654e+06	3	591942
396	P14618	Pyruvate kinase PKM	57.9	3	4.18347e+06	3	1.48674e+06	3	1.11439e+06	3	3.00639e+06
397	P15153	Ras-related C3 botulinum toxin substrate 2	21.4	3	99433.5	3	164412	3	364017	3	50049.1
398	Q99969	Retinoic acid receptor responder protein 2	18.6	3	260922	3	1.50009e+06	3	1.38135e+06	3	516900
399	P02753	Retinol-binding protein 4	23	3	2.67375e+06	3	6.2306e+06	3	8.05227e+06	3	2.46672e+06
400	Q53RT3	Retroviral-like aspartic protease 1	37	3	65565.6	3	1.04225e+06	3	90459.7	3	408721
401	Q9H1E1	Ribonuclease 7	17.4	3	71151.9	3	169033	3	78673.2	3	267489
402	Q13103	Secreted phosphoprotein 24	24.3	3	118124	3	127630	3	1.25203e+06	3	2.01095e+06
403	P02787	Serotransferrin	77	3	7.7079e+07	3	6.68846e+08	3	7.51956e+07	3	9.6445e+07
404	Q96P63	Serpin B12	46.2	3	1.00545e+06	3	9.09057e+06	3	7.33908e+06	3	1.18423e+07
405	P29508	Serpin B3	44.5	3	2.94945e+06	3	3.8034e+06	3	1.23651e+06	3	6.40991e+06
406	P48594	Serpin B4	44.8	3	1.41796e+06	3	2.20605e+06	3	610386	3	2.87318e+06
407	P02768-1	Serum albumin	69.3	3	4.4367e+09	3	1.33118e+10	3	1.05341e+10	3	4.56485e+09
408	P35542	Serum amyloid A-4 protein	14.7	3	1.74447e+06	3	7.29656e+06	3	7.57799e+06	3	1.19138e+06
409	P27169	Serum paraoxonase/arylesterase 1	39.7	3	1.73468e+07	3	3.97408e+07	3	2.24857e+08	3	9.58791e+07
410	Q15166	Serum paraoxonase/lactonase 3	39.6	3	1.46004e+06	3	3.57504e+06	3	1.23685e+07	3	4.37578e+06
411	P04278-1	Sex hormone-binding globulin	43.8	3	1.18065e+06	3	2.16146e+06	3	4.28217e+06	3	6.29758e+06
412	Q5T750	Skin-specific protein 32	26.2	3	476540	3	2.15534e+06	3	2.65834e+06	3	2.14403e+06
413	P02549-1	spectrin alpha chain, erythrocytic 1	279.8	3	813718	3	1.56069e+07	3	286996	3	573734
414	P11277	Spectrin beta chain, erythrocytic	246.3	3	276216	3	1.19821e+07	3	242634	3	376883
415	O00391	Sulfhydryl oxidase 1	82.5	3	439447	3	3.42697e+06	3	1.16498e+06	3	932001
416	Q6UWP8-1	Suprabasin	60.5	3	133310	3	3.89733e+06	3	4.6244e+06	3	5.55763e+06
417	Q9Y490	Talin-1	269.6	3	56527.3	3	284055	3	124910	3	240559
418	P54274-1	telomeric repeat-binding factor 1	50.2	3	808794	3	156154	3	343802	3	857201
419	P05452	Tetranectin	22.5	3	4.1183e+06	3	2.9382e+06	3	6.76472e+06	3	2.38648e+06
420	P10599-1	thioredoxin	11.7	3	1.31634e+06	3	3.09542e+06	3	2.91133e+06	3	3.37302e+06
421	P07996	thrombospondin-1	129.3	3	2.17437e+08	3	3.09733e+08	3	1.77129e+08	3	3.67208e+08
422	P35443	Thrombospondin-4	105.8	3	205566	3	668038	3	541569	3	265275
423	P02786	Transferrin receptor protein 1	84.8	3	425540	3	313477	3	1.00079e+06	3	1.27815e+06
424	P02766	Transthyretin	15.9	3	2.43915e+07	3	3.5301e+07	3	3.64455e+07	3	1.90138e+07
425	P07477	Trypsin-1	26.5	3	1.65578e+08	3	6.38285e+08	3	7.40683e+08	3	5.72904e+08
426	P35030	Trypsin-3	32.5	3	180705	3	4.1908e+06	3	2.06477e+06	3	862901
427	Q13885	Tubulin beta-2A chain	49.9	3	248264	3	698971	3	88523	3	213692
428	Q9BVA1	Tubulin beta-2B chain	49.9	3	223493	3	683164	3	226081	3	225805
429	P68371	Tubulin beta-4B chain	49.8	3	268329	3	920734	3	88523	3	253821
430	Q9BUF5	Tubulin beta-6 chain	49.8	3	128366	3	329518	3	88523	3	115702
431	P62987	Ubiquitin-60S ribosomal protein L40	14.7	3	1.82576e+06	3	7.62066e+06	3	3.57482e+06	3	5.243e+06
432	P08670	Vimentin	53.6	3	100935	3	515105	3	201925	3	109811
433	P18206	Vinculin	123.7	3	431409	3	2.69675e+06	3	661248	3	160001
434	P02774	vitamin D-binding protein	52.9	3	1.32458e+06	3	1.37984e+06	3	3.1268e+06	3	1.41694e+06
435	P07225	Vitamin K-dependent protein S	75.1	3	1.09199e+07	3	4.3197e+07	3	2.62762e+07	3	1.53431e+07
436	P04004	Vitronectin	54.3	3	1.55907e+08	3	3.37384e+08	3	1.32134e+08	3	7.66095e+07
437	P04275	Von Willebrand factor	309.1	3	4.13375e+07	3	3.75245e+07	3	4.48212e+07	3	3.29502e+07
438	P25311	Zinc-alpha-2-glycoprotein	34.2	3	7.88454e+06	3	1.68299e+07	3	1.22618e+07	3	8.37547e+06
439	Q96DA0	Zymogen granule protein 16 homolog B	22.7	3	991215	3	1.93234e+06	3	842106	3	2.72113e+06
440	P08865	40S ribosomal protein SA	32.8	2	2.14218e+06	3	2.74405e+06	3	6.17863e+06	3	1.84582e+06
441	P30050-1	60S ribosomal protein L12	17.8	2	105761	3	38893.5	3	123147	3	91151.9
442	Q02878	60S ribosomal protein L6	32.7	3	61273.7	3	96753.1	2	137784	3	32097.5
443	P08253	72 kDa type IV collagenase	73.8	2	522725	3	467106	3	1.18086e+06	3	1.59052e+06
444	P08319-1	Alcohol dehydrogenase 4	40.2	3	32532.8	2	34838.9	3	105508	3	173199
445	P12814-1	Alpha-actinin-1	103	2	958866	3	326627	3	191302	3	154079
446	P16157	ankyrin-1	206.1	3	44960.6	3	1.68127e+06	2	50955.8	3	89975.8
447	P03973	Antileukoproteinase	14.3	3	303430	3	344427	3	76633.2	2	933948
448	P02655	Apolipoprotein C-II	11.3	3	417937	3	1.95345e+07	3	2.96263e+06	2	2.85967e+06
449	O75882-1	Attractin	158.4	3	77129.3	3	893967	3	37605	2	98122.4
450	P07384	Calpain-1 catalytic subunit	81.8	3	117925	3	351777	2	369189	3	266514
451	P07858	Cathepsin B	37.8	3	29468.3	3	604633	2	293901	3	98762.1
452	P02452	Collagen alpha-1(I) chain	138.9	3	20311.3	3	43778.7	2	244703	3	78028.9
453	P22528	Cornifin-B	9.9	3	210682	2	127464	3	212190	3	103329
454	Q6E0U4-1	Dermokine	47.1	2	92643.1	3	147825	3	281852	3	162755
455	Q96C19	EF-hand domain-containing protein D2	26.7	3	45506.7	3	143192	3	39545.9	2	57849.4
456	P26641	elongation factor 1-gamma	50.1	3	102047	3	336728	3	69359.1	2	75952.5
457	P13639	Elongation factor 2	95.3	3	734863	3	3.96879e+06	2	279208	3	975776
458	P14625	Endoplasmin	92.4	2	145480	3	488118	3	145736	3	336988
459	P60842	Eukaryotic initiation factor 4A-I	46.1	2	658080	3	4.49112e+06	3	1.26972e+06	3	2.73832e+06
460	P15311	Ezrin	69.4	3	140171	3	95620.3	2	51933.2	3	86976.9
461	Q08830	Fibrinogen-like protein 1	36.4	2	212011	3	286762	3	412720	3	56646.3
462	Q9UBX5	Fibulin-5	50.1	3	499085	3	1.38934e+06	3	183571	2	88149.6
463	P21333	Filamin-A	280.6	3	250986	3	98323.4	3	117947	2	213802
464	P07900	Heat shock protein HSP 90-alpha	84.6	3	514270	3	690264	2	122007	3	1.70201e+06
465	P0DOX4	Immunoglobulin epsilon heavy chain	60.3	3	163982	3	64384.6	3	68816.5	2	133244
466	A0A0G2JMI3	immunoglobulin heavy variable 1-69-2	12.9	3	311183	3	232059	2	164995	3	220519
467	P18065	Insulin-like growth factor-binding protein 2	34.8	2	18680.8	3	332915	3	665913	3	275514
468	Q8WVV4-1	Isoform 1 of Protein POF1B	68.7	2	424301	3	552669	3	299460	3	593218
469	Q9BXJ4-3	Isoform 3 of Complement C1q tumor necrosis factor-related protein 3	35.2	3	121554	3	190059	2	2.23689e+06	3	3.80474e+06
470	P29622	Kallistatin	48.5	2	175444	3	974912	3	60066.4	3	937204
471	P41159	leptin	18.6	3	12134.8	2	161363	3	101678	3	67940.4
472	P09960-1	leukotriene A-4 hydrolase	69.2	3	227223	2	228360	3	755157	3	117745
473	P06858	lipoprotein lipase	53.1	2	102794	3	74442.2	3	46844.2	3	76782.6
474	P01033	Metalloproteinase inhibitor 1	23.2	3	245185	3	658914	3	398279	2	247569
475	P16035	Metalloproteinase inhibitor 2	24.4	2	57324.5	3	107612	3	311278	3	225956
476	P19021-1	Peptidyl-glycine alpha-amidating monooxygenase	108.3	3	19263.3	3	190235	2	79111.8	3	61376.4
477	P62937	peptidyl-prolyl cis-trans isomerase A	18	3	88116.7	3	522529	2	307190	3	172669
478	P30041	Peroxiredoxin-6	25	2	65283.6	3	126375	3	221843	3	72604.2
479	P05154	Plasma serine protease inhibitor	45.6	3	220546	3	609105	3	101928	2	244851
480	P01127	Platelet-derived growth factor subunit B	27.3	3	110713	3	304288	3	128071	2	124909
481	Q9UHG3	prenylcysteine oxidase 1	56.6	2	7.97333e+06	3	1.75029e+07	3	1.03538e+07	3	5.90014e+06
482	Q15113	Procollagen C-endopeptidase enhancer 1	47.9	3	1.08615e+06	3	711488	2	719575	3	488510
483	P28066-1	Proteasome subunit alpha type-5	26.4	3	204521	2	127176	3	294583	3	333992
484	P20618	proteasome subunit beta type-1	26.5	2	163711	3	299229	3	556231	3	127450
485	P49720	proteasome subunit beta type-3	22.9	3	35076.6	3	236785	2	156607	3	150410
486	O75629	Protein CREG1	24.1	3	25960.6	3	515895	2	301810	3	486771
487	P31949	protein S100-A11	11.7	3	477828	3	145972	2	314150	3	1.08504e+06
488	P60763	Ras-related C3 botulinum toxin substrate 3	21.4	3	99433.5	3	147798	3	214022	2	45395.7
489	P61224-1	Ras-related protein Rap-1b	20.8	3	237572	3	313831	3	386880	2	13645.2
490	P63244	Receptor of activated protein C kinase 1	35.1	3	172646	3	293903	3	24334.6	2	39193.7
491	P0DJI8	Serum amyloid A-1 protein	13.5	2	701126	3	1.98238e+06	3	2.40742e+06	3	3.82889e+06
492	P0DJI9	Serum amyloid A-2 protein	13.5	2	318120	3	1.26563e+06	3	1.17154e+06	3	1.43528e+06
493	P29401	Transketolase	67.8	3	47943.5	3	50457.9	2	83717	3	114143
494	Q71U36	tubulin alpha-1A chain	50.1	3	446523	3	1.44983e+06	2	165884	3	110611
495	P68366	Tubulin alpha-4A chain	49.9	3	252325	3	1.17363e+06	2	57745.3	3	67571.6
496	P04070	Vitamin K-dependent protein C	52	3	81623.6	3	280814	3	256358	2	142048
497	P46781	40S ribosomal protein S9	22.6	2	25658.2	3	63936.9	2	47429.5	3	20559.4
498	Q76LX8	A disintegrin and metalloproteinase with thrombospondin motifs 13	153.5	2	63904.8	3	45400.1	2	185629	3	45435.9
499	P12236	ADP/ATP translocase 3	32.8	2	395907	3	952219	2	205782	3	108330
500	P08133-1	annexin A6	75.8	2	158328	3	288490	3	75413	2	53700.6
501	P16050	arachidonate 15-lipoxygenase	74.8	2	852913	3	420736	2	314461	3	145658
502	P61769	Beta-2-microglobulin	13.7	3	86026.8	2	40581.1	3	60867.4	2	132878
503	Q00610-1	Clathrin heavy chain 1	191.5	3	154710	2	516133	2	64589.1	3	63775.1
504	P08185	corticosteroid-binding globulin	45.1	2	1.27723e+06	3	705450	2	308721	3	97805.6
505	P09211	Glutathione S-transferase P	23.3	3	85206.9	2	145660	3	41622.3	2	229977
506	Q32P51	Heterogeneous nuclear ribonucleoprotein A1-like 2	34.2	3	42586.6	2	844126	3	46441.3	2	28452.9
507	P01814	Immunoglobulin heavy variable 2-70	13.3	3	277444	3	1.16362e+06	1	168011	3	1.46833e+06
508	A0A0B4J1U3	immunoglobulin lambda variable 1-36	12.5	3	63990.5	2	279803	3	85283.6	2	43187.1
509	P01344	Insulin-like growth factor II	20.1	3	58294.5	2	40673	3	87164.9	2	89303.4
510	Q9UJJ9	N-acetylglucosamine-1-phosphotransferase subunit gamma	34	2	18998.3	3	79366.2	2	31519.7	3	37305
511	P80188	Neutrophil gelatinase-associated lipocalin	22.6	2	655928	3	101771	3	29911.2	2	157162
512	P00558	phosphoglycerate kinase 1	44.6	2	625660	3	465690	3	387497	2	129624
513	P18669	Phosphoglycerate mutase 1	28.8	3	218848	2	355386	2	74358.7	3	272330
514	P14770	Platelet glycoprotein IX	19	2	219643	3	57330.3	3	87615.2	2	195038
515	Q9UQ80	proliferation-associated protein 2G4	43.8	2	123074	3	1.73447e+06	2	959052	3	427713
516	P27918	Properdin	51.2	2	118716	3	196887	2	36441.8	3	12072.3
517	P25787	Proteasome subunit alpha type-2	25.9	2	65525.1	3	78131.4	2	128129	3	112075
518	P62820	Ras-related protein Rab-1A	22.7	2	84958.1	2	146213	3	40248.8	3	143882
519	P34096	Ribonuclease 4	16.8	2	227318	3	403057	2	998578	3	309936
520	P49908	Selenoprotein P	43.2	1	66743.4	3	396426	3	158387	3	196844
521	Q8IW75	Serpin A12	47.1	2	22201.6	3	137081	2	297863	3	112232
522	P48061	Stromal cell-derived factor 1	10.7	2	125023	3	349697	3	116087	2	267881
523	Q15582	Transforming growth factor-beta-induced protein ig-h3	74.6	2	317626	3	549267	2	1.32115e+06	3	1.00262e+06
524	P55072	Transitional endoplasmic reticulum ATPase	89.3	3	199830	3	153575	1	141441	3	39064.2
525	Q9BVK6	Transmembrane emp24 domain-containing protein 9	27.3	2	52868.9	3	234223	3	88945.7	2	122903
526	P45880	Voltage-dependent anion-selective channel protein 2	31.5	2	276415	3	97290.1	2	68049.3	3	191707
527	P62269	40S ribosomal protein S18	17.7	2	77986.7	2	507875	2	36713.8	3	113232
528	P62857	40S ribosomal protein S28	7.8	2	120826	3	322786	2	438555	2	43732
529	P62241	40S ribosomal protein S8	24.2	2	50216.3	3	124435	2	70037	2	188706
530	P40429	60S ribosomal protein L13a	23.6	2	29937.9	3	39216.1	1	10687.8	3	17137.7
531	Q02543	60S ribosomal protein L18a	20.7	2	84255.3	2	720044	2	60891.1	3	47401.5
532	Q13510	Acid ceramidase	44.6	2	64641.1	2	216150	2	139264	3	129572
533	P61158	actin-related protein 3	47.3	3	72634.9	2	103669	3	39664.6	1	157981
534	P04745	alpha-amylase 1	57.7	3	76617.1	2	113194	1	109674	3	184951
535	Q9BXN1	Asporin	43.4	1	23913.2	3	65708.6	3	602034	2	682273
536	Q08211	Atp-dependent rna helicase a	140.9	2	950976	3	2.40083e+06	3	120048	1	56746.5
537	P02749	Beta-2-glycoprotein 1	38.3	2	1.64302e+06	3	479883	2	1.61037e+06	2	248938
538	P04080	Cystatin-B	11.1	3	233810	3	809330	1	23625.3	2	1.18839e+06
539	O95147	Dual specificity protein phosphatase 14	22.2	2	67810.7	3	526699	3	50200.1	1	79691.4
540	Q92817	Envoplakin	231.5	2	158318	3	143409	2	87857.3	2	239634
541	P62495	Eukaryotic peptide chain release factor subunit 1	49	2	75504	3	123381	2	51356	2	163028
542	Q86UX7	Fermitin family homolog 3	75.9	2	102024	3	536954	2	411112	2	156733
543	P04075	fructose-bisphosphate aldolase A	39.4	3	251572	2	421447	2	70731.3	2	3.40712e+06
544	P09382	Galectin-1	14.7	1	172678	2	200364	3	92591	3	252886
545	P28676	Grancalcin	24	2	38164.7	3	34897.8	2	23237.6	2	16766.3
546	P52790	Hexokinase-3	99	2	141955	3	54340.9	2	83365.5	2	65933.9
547	P16401	Histone H1.5	22.6	1	16919.8	3	75073	3	118339	2	21283.4
548	P23490	loricrin	25.7	1	132286	3	601194	2	540189	3	257901
549	O75015	Low affinity immunoglobulin gamma Fc region receptor III-B	26.2	1	15555.3	3	404412	3	223845	2	438795
550	P08493-1	matrix Gla protein	12.3	1	14815.6	3	100170	3	144822	2	281130
551	P05164	Myeloperoxidase	83.8	2	1.13933e+06	2	26934.4	2	29444.1	3	75574.2
552	O75594	peptidoglycan recognition protein 1	21.7	2	51566.3	2	55467.2	3	49194.6	2	32537.9
553	Q9Y446	Plakophilin-3	87	2	36387.8	3	117513	2	128490	2	42178.4
554	P13796	Plastin-2	70.2	2	551917	2	46870.9	3	87872.1	2	126623
555	Q15149-1	plectin	531.5	2	75114.8	3	110846	2	89051.1	2	64327.6
556	Q6UX71-1	Plexin domain-containing protein 2	59.5	2	277937	3	418891	2	125297	2	68494.2
557	P11940-1	Polyadenylate-binding protein 1	70.6	2	87235.1	3	259000	2	109605	2	17852.2
558	P15309-1	Prostatic acid phosphatase	44.5	1	43752	3	86429.3	2	52879	3	30583.6
559	Q06323-1	Proteasome activator complex subunit 1	28.7	3	42111.2	3	56477.4	2	239216	1	45304.3
560	P60903	Protein S100-A10	11.2	2	135855	3	62405.4	2	19142.1	2	182093
561	P80511	Protein S100-A12	10.6	2	344519	3	56727.7	1	107444	3	39059.9
562	P00352	Retinal dehydrogenase 1	54.8	3	20264.7	2	42934.8	2	128189	2	57778.4
563	P11166	Solute carrier family 2, facilitated glucose transporter member 1	54	3	27808.9	3	1.75584e+06	2	156895	1	17718.3
564	O15020	Spectrin beta chain, non-erythrocytic 2	271.2	2	77429.3	3	38113.7	1	59357.1	3	114864
565	P10646	Tissue factor pathway inhibitor	35	3	145056	1	97952.9	2	318044	3	550072
566	P62847-1	40S ribosomal protein S24	15.4	2	78600.6	2	604056	2	93855.4	2	103675
567	O75342	Arachidonate 12-lipoxygenase, 12R-type	80.3	1	28266.6	3	79865.1	2	34231.6	2	38657.9
568	P15291	Beta-1,4-galactosyltransferase 1	43.9	2	51728.7	3	56418.3	3	58959.2	0	non quantified
569	P27824	Calnexin	67.5	3	50267.8	2	35479.4	0	non quantified	3	21924.1
570	P49747	Cartilage oligomeric matrix protein	82.8	1	402565	3	344162	2	60850.6	2	89850.3
571	P60953	Cell division control protein 42 homolog	21.2	3	30734.1	2	206509	3	29567	0	non quantified
572	P10645	Chromogranin-A	50.7	2	29766	2	81506.4	2	321856	2	271003
573	P01037	Cystatin-SN	16.4	2	90316.4	3	46486.7	1	168704	2	223130
574	P04839	Cytochrome b-245 heavy chain	65.3	2	167587	3	71764.3	2	26783.4	1	54606.6
575	P60981-1	Destrin	18.5	2	29064.9	3	61004.4	2	34951	1	158974
576	P58107	epiplakin	555.3	2	369168	3	110240	1	26219.4	2	615783
577	P63241-1	Eukaryotic translation initiation factor 5A-1	16.8	1	69478.1	3	65642	1	61753.7	3	134319
578	P52597	Heterogeneous nuclear ribonucleoprotein F	45.6	2	57224.4	3	55804	2	34567.1	1	15571.1
579	P31943	Heterogeneous nuclear ribonucleoprotein H	49.2	1	88763.4	3	146518	3	41969.3	1	15571.1
580	A0A0A0MS14	Immunoglobulin heavy variable 1-45	13.5	1	438387	2	1.11356e+06	2	167888	3	1.02345e+06
581	A0A0A0MT36	Immunoglobulin kappa variable 6D-21	12.3	1	69924.1	2	402927	2	300904	3	83215.6
582	P01714	Immunoglobulin lambda variable 3-19	12	1	488492	2	406480	2	145505	3	362412
583	O14732-1	inositol monophosphatase 2	31.3	2	276884	1	2.38169e+06	2	151679	3	250465
584	P33908	Mannosyl-oligosaccharide 1,2-alpha-mannosidase IA	72.9	2	217995	1	120430	2	189934	3	137841
585	P24158	Myeloblastin	27.8	3	72750.1	1	43979.9	3	37058.1	1	35480.6
586	P08567	pleckstrin	40.1	3	43132.3	3	138525	0	non quantified	2	266761
587	P60900	Proteasome subunit alpha type-6	27.4	2	53099.9	2	62278.6	2	167466	2	43794.6
588	P29034	protein S100-A2	11.1	1	11664.3	3	398264	2	35915.4	2	34369.2
589	Q9UM07	Protein-arginine deiminase type-4	74	3	59502.7	3	62457	2	34649.4	0	non quantified
590	P46940	Ras GTPase-activating-like protein IQGAP1	189.1	2	282239	2	32202.5	1	84426	3	88706.3
591	P02743	Serum amyloid P-component	25.4	2	60618.2	3	76672.7	1	36187.7	2	65592.5
592	P22531	Small proline-rich protein 2E	7.9	1	39312.3	3	62737.6	1	14039.1	3	18562.3
593	Q14134-1	Tripartite motif-containing protein 29	65.8	1	32039.5	2	28995.6	2	352804	3	28074.8
594	Q16851	UTP--glucose-1-phosphate uridylyltransferase	56.9	1	50873.7	3	41922.2	2	31757.8	2	60003.5
595	P15880	40S ribosomal protein S2	31.3	2	86618.8	3	57986.5	1	28547.4	1	64555.7
596	O15143	Actin-related protein 2/3 complex subunit 1B	40.9	1	29610.8	2	114209	1	20666.2	3	47570.4
597	P09525	annexin A4	35.9	2	169731	2	59754.4	1	44178.4	2	54942.2
598	P13497	Bone morphogenetic protein 1	111.2	2	101431	3	340093	2	95093.3	0	non quantified
599	P17655-1	Calpain-2 catalytic subunit	79.9	2	44534.8	2	97122.5	2	86624.6	1	39860.9
600	P08311	Cathepsin G	28.8	2	758156	1	59843.9	2	51291.5	2	40952.3
601	P12109	Collagen alpha-1(VI) chain	108.5	2	1.46455e+06	2	124639	1	134485	2	99127.6
602	P02741-1	C-reactive protein	25	1	559163	3	474394	2	1.24323e+06	1	94390.9
603	Q86SJ6-1	Desmoglein-4	113.8	1	20380.2	3	144985	1	67286	2	58810.5
604	P78527	DNA-dependent protein kinase catalytic subunit	468.8	2	75340.9	3	73878.3	0	non quantified	2	242304
605	P11678	Eosinophil peroxidase	81	2	37355.4	3	29833.4	0	non quantified	2	42372.7
606	Q04756	Hepatocyte growtH factor activator	70.6	2	70064.3	2	302485	1	107697	2	375204
607	A0A0C4DH39	Immunoglobulin heavy variable 1-58	13	3	66258.5	1	633428	1	277320	2	370934
608	P14735	insulin-degrading enzyme	117.9	1	13751.3	2	71633.3	1	30106.6	3	145170
609	P08648	Integrin alpha-5	114.5	2	80160.7	3	113041	1	93584.6	1	36849.2
610	Q6A163	Keratin, type I cytoskeletal 39	55.6	1	113930	3	83319.7	2	368280	1	15901.2
611	P02750	Leucine-rich alpha-2-glycoprotein	38.2	2	210994	3	69581.4	2	57704.8	0	non quantified
612	O14950	Myosin regulatory light chain 12B	19.8	2	57775.2	2	31107.9	2	43257.8	1	24588.4
613	P14543-1	Nidogen-1	136.3	2	56776.7	3	79968.1	2	25194	0	non quantified
614	Q6UX06	Olfactomedin-4	57.2	3	118504	2	157808	0	non quantified	2	53328.6
615	P62942	Peptidyl-prolyl cis-trans isomerase FKBP1A	11.9	1	15556.6	3	27437.3	1	10442.4	2	28394.2
616	P28074-1	proteasome subunit beta type-5	28.5	0	non quantified	3	169707	2	81196.4	2	102707
617	Q9NPG4	Protocadherin-12	128.9	1	10014	1	29383.1	3	28680.9	2	40384.6
618	P13489	Ribonuclease inhibitor	49.9	2	55304.6	3	50748.8	2	40190.7	0	non quantified
619	P50991	T-complex protein 1 subunit delta	57.9	1	24762.2	3	122060	2	111693	1	25879.7
620	Q8WUA8	Tsukushin	37.8	0	non quantified	3	50150.8	3	340146	1	52827.5
621	P62701	40S ribosomal protein S4, X isoform	29.6	2	89360.3	2	325424	2	43617.5	0	non quantified
622	P39023	60S ribosomal protein L3	46.1	3	42859.1	1	946648	0	non quantified	2	93941.4
623	P52209	6-phosphogluconate dehydrogenase, decarboxylating	53.1	2	188940	1	53777.6	2	21180.3	1	119388
624	P59998	Actin-related protein 2/3 complex subunit 4	19.7	1	291580	1	99642	1	588902	3	73620.7
625	P30838	Aldehyde dehydrogenase, dimeric NADP-preferring	50.4	2	180990	1	125434	0	non quantified	3	64337.2
626	Q6UXH0	Angiopoietin-like protein 8	22.1	0	non quantified	3	33623.9	3	114774	0	non quantified
627	O00571	ATP-dependent RNA helicase DDX3X	73.2	2	99762.4	1	64358.8	2	51752.5	1	47300.9
628	P35221	Catenin alpha-1	100	1	283202	1	86663.7	2	34516.3	2	48414.8
629	O95967	EGF-containing fibulin-like extracellular matrix protein 2	49.4	0	non quantified	3	76529.2	3	69056	0	non quantified
630	Q9UBC2-1	Epidermal growth factor receptor substrate 15-like 1	94.2	2	41210.9	1	90724	1	59090.4	2	107397
631	P47756-1	F-actin-capping protein subunit beta	31.3	2	72592.8	2	79401	1	58877.4	1	80509.7
632	P17931	Galectin-3	26.1	0	non quantified	1	3.13677e+06	3	31866.7	2	58706.3
633	P11413-1	Glucose-6-phosphate 1-dehydrogenase	59.2	2	81248.9	2	39397.9	2	30806.7	0	non quantified
634	P04921-1	Glycophorin-C	13.8	1	30434.7	3	183788	0	non quantified	2	189600
635	P04899-1	guanine nucleotide-binding protein G(i) subunit alpha-2	40.4	1	90899.4	2	27332.3	1	25336.8	2	25877.2
636	P01715	Immunoglobulin lambda variable 3-1	12.3	1	71020.5	1	5154.48	1	3338.01	3	18919.8
637	P05556-1	Integrin beta-1	88.4	2	77677.4	3	86745	1	11474.7	0	non quantified
638	P30740	Leukocyte elastase inhibitor	42.7	2	294200	1	80983.8	2	60522.2	1	15797.2
639	P11226	Mannose-binding protein C	26.1	2	156114	1	120381	1	469564	2	98364.9
640	Q00325-1	Phosphate carrier protein, mitochondrial	40.1	2	30170.9	2	40317.6	0	non quantified	2	56241.3
641	P26599	Polypyrimidine tract-binding protein 1	57.2	0	non quantified	3	163574	2	948636	1	33468.7
642	P28070	Proteasome subunit beta type-4	29.2	1	19194.8	2	122253	2	67545.1	1	497330
643	P07237	Protein disulfide-isomerase	57.1	1	156280	3	62827.7	1	17510.3	1	11296.8
644	Q13838-1	spliceosome RNA helicase DDX39B	49	0	non quantified	2	382998	2	30037.5	2	18663.1
645	P05543	thyroxine-binding globulin	46.3	1	36572.4	2	157130	1	73358.4	2	123763
646	P37837	Transaldolase	37.5	1	132093	2	30436.6	1	29115.5	2	34053.4
647	P20061	Transcobalamin-1	48.2	1	97912.1	2	31695.2	1	18906.5	2	823232
648	P40939	Trifunctional enzyme subunit alpha, mitochondrial	82.9	3	47578.5	0	non quantified	1	46462.1	2	80428.7
649	P55084	Trifunctional enzyme subunit beta, mitochondrial	51.3	1	17477.2	3	144682	0	non quantified	2	73349
650	O14773	Tripeptidyl-peptidase 1	61.2	3	27293.9	1	2.39006e+06	0	non quantified	2	72292.2
651	P62753	40S RIBOSOMAL PROTEIN S6	28.7	2	76355.4	1	646677	1	288050	1	21702.2
652	P05388	60S acidic ribosomal protein P0	34.3	1	204647	3	44599.7	0	non quantified	1	17210.1
653	P61160-1	Actin-related protein 2	44.7	1	188380	2	41715.3	2	47746.3	0	non quantified
654	Q02094-1	Ammonium transporter Rh type A	44.2	1	54424.2	2	860138	2	57471.5	0	non quantified
655	P20160	Azurocidin	26.9	3	65635.3	0	non quantified	1	27114.6	1	75193.7
656	P13727	Bone marrow proteoglycan	25.2	1	17777.2	3	58724.9	1	23069.9	0	non quantified
657	P21926	CD9 antigen	25.4	3	56789.8	1	14531.5	1	149681	0	non quantified
658	P04118	Colipase	11.9	0	non quantified	1	58242	1	118864	3	165572
659	Q9BWP8	Collectin-11	28.6	0	non quantified	1	37044.1	1	81661.3	3	131628
660	Q9BYD5	cornifelin	12.4	2	66352.2	1	38088.5	2	31316.4	0	non quantified
661	P01036	Cystatin-S	16.2	1	55384.7	2	42182.1	0	non quantified	2	120031
662	P08574	Cytochrome c1, heme protein, mitochondrial	35.4	2	64138.4	3	1.59751e+06	0	non quantified	0	non quantified
663	P53634-1	Dipeptidyl peptidase 1	51.8	2	418122	2	1.52228e+06	0	non quantified	1	255078
664	Q9UBS4	DnaJ homolog subfamily B member 11	40.5	2	27274.6	3	35581.2	0	non quantified	0	non quantified
665	P49411	elongation factor Tu, mitochondrial	49.5	1	81564.5	1	54845.9	1	68022.9	2	28397.2
666	P55795	heterogeneous nuclear ribonucleoprotein H2	49.2	1	71678.9	2	491138	2	90288.3	0	non quantified
667	P68431	Histone H3.1	15.4	2	73544.1	1	5593637	0	non quantified	2	275727
668	O75874	Isocitrate dehydrogenase [NADP] cytoplasmic	46.6	0	non quantified	2	88534.1	2	128558	1	60778.8
669	Q08722	Leukocyte surface antigen CD47	35.2	1	8184.5	3	162667	1	12823.1	0	non quantified
670	P60660	Myosin light polypeptide 6	16.9	2	168477	1	24379.8	0	non quantified	2	41839.4
671	P08246	Neutrophil elastase	28.5	1	1.7675e+06	3	57311.5	1	25072.7	0	non quantified
672	Q86UD1	Out at first protein homolog	30.7	0	non quantified	1	39465.2	2	499323	2	25032.6
673	Q6P4A8	Phospholipase B-like 1	63.2	1	49270.3	1	92098	0	non quantified	3	100461
674	P40197	Platelet glycoprotein V	60.9	1	101652	3	195708	1	273761	0	non quantified
675	P25815	Protein S100-P	10.4	1	170076	2	137084	0	non quantified	2	850308
676	P07988	Pulmonary surfactant-associated protein B	42.1	0	non quantified	1	14239.2	3	79396.1	1	146592
677	P00491	purine nucleoside phosphorylase	32.1	1	31784.8	1	76190.4	1	23958.9	2	102973
678	Q2TV78-1	Putative macrophage stimulating 1-like protein	79.6	1	28708.7	2	80468.1	2	176569	0	non quantified
679	P23246-1	splicing factor, proline- and glutamine-rich	76.1	2	59733.2	1	395293	1	32751.1	1	21129
680	P09758	Tumor-associated calcium signal transducer 2	35.7	2	72721.7	1	46914.2	0	non quantified	2	120907
681	O00160	Unconventional myosin-If	124.8	2	29927.1	3	47867.5	0	non quantified	0	non quantified
682	O76076	WNT1-inducible-signaling pathway protein 2	26.8	1	20195.7	2	15693.9	2	105463	0	non quantified
683	Q9UNM6	26S proteasome non-ATPase regulatory subunit 13	42.9	1	22567.3	1	71608.2	2	37340.5	0	non quantified
684	P62277	40S ribosomal protein S13	17.2	2	58553.7	1	656828	1	16060.7	0	non quantified
685	P61247	40S ribosomal protein S3a	29.9	0	non quantified	3	52822.5	1	40276.3	0	non quantified
686	P10809	60 kDa heat shock protein, mitochondrial	61	2	112013	2	94529.2	0	non quantified	0	non quantified
687	P36578	60S ribosomal protein L4	47.7	0	non quantified	2	612870	2	24650.6	0	non quantified
688	P23526-1	Adenosylhomocysteinase	47.7	0	non quantified	2	451969	0	non quantified	2	80013.1
689	P00325	Alcohol dehydrogenase 1B	39.8	0	non quantified	2	107518	2	127343	0	non quantified
690	Q8NI99	Angiopoietin-related protein 6	51.7	1	126568	1	97031	0	non quantified	2	193543
691	P08758	annexin A5	35.9	2	135652	0	non quantified	1	46377.4	1	27461.7
692	Q5VT79	annexin A8-like protein 1	36.9	2	240189	0	non quantified	1	38482.1	1	27030
693	P17213	Bactericidal permeability-increasing protein	53.9	3	61764.1	0	non quantified	1	29032.2	0	non quantified
694	P62158	Calmodulin	16.8	0	non quantified	2	182678	0	non quantified	2	114258
695	P55774	C-C motif chemokine 18	9.8	1	340066	0	non quantified	1	22937.5	2	257159
696	P00746	Complement factor D	27	0	non quantified	1	39947.1	2	301918	1	73919.1
697	Q9UHL4	Dipeptidyl peptidase 2	54.3	1	53505.5	1	452868	2	242556	0	non quantified
698	P09601	heme oxygenase 1	32.8	1	52146	2	95537.5	0	non quantified	1	28911.3
699	Q6MZM0	Hephaestin-like protein 1	131.5	0	non quantified	3	34087.1	1	38148.4	0	non quantified
700	P52272	Heterogeneous nuclear ribonucleoprotein M	77.5	0	non quantified	1	1.00383e+06	1	67315.3	2	56857.3
701	P01717	Immunoglobulin lambda variable 3-25	12	1	69318.4	1	55219.6	0	non quantified	2	137911
702	P39060-1	Isoform 2 of Collagen alpha-1(XVIII) chain	153.9	0	non quantified	1	224236	2	729080	1	68892.4
703	Q8TF66	Leucine-rich repeat-containing protein 15	64.3	1	54744.8	1	20006750	1	63097.1	1	40513.8
704	Q14764	major vault protein	99.3	2	132840	0	non quantified	0	non quantified	2	70042.9
705	Q00888-1	Pregnancy-specific beta-1-glycoprotein 4	47.1	1	57103.7	2	196607	0	non quantified	1	49403.3
706	P55786	puromycin-sensitive aminopeptidase	103.2	1	55187	1	382872	0	non quantified	2	58504.8
707	P50395-1	Rab GDP dissociation inhibitor beta	50.6	2	102110	1	480185	1	47251.6	0	non quantified
708	Q13228	Selenium-binding protein 1	52.4	1	172643	1	1.00648e+07	1	49884.1	1	69860.7
709	Q8NEX9	Short-chain dehydrogenase/reductase family 9C member 7	35.2	1	27371	1	1.06607e+06	0	non quantified	2	52640.1
710	P22532	small proline-rich protein 2D	7.9	2	41312.6	1	51778.7	0	non quantified	1	39552.2
711	Q9UBC9	Small proline-rich protein 3	18.1	1	375580	2	130313	0	non quantified	1	1.90065e+06
712	P40227-1	T-complex protein 1 subunit zeta	58	1	93762.9	1	137138	0	non quantified	2	37539.9
713	P30048	Thioredoxin-dependent peroxide reductase, mitochondrial	27.7	3	45819.6	0	non quantified	1	26243.9	0	non quantified
714	O75083	WD repeat-containing protein 1	66.2	2	71707.9	1	1639976	0	non quantified	1	32515.9
715	P13010	X-ray repair cross-complementing protein 5	82.7	3	158055	0	non quantified	1	31599	0	non quantified
716	P46783	40S ribosomal protein S10	18.9	1	62974.1	1	1193035	1	22148.2	0	non quantified
717	P25398	40S ribosomal protein S12	14.5	2	48481.1	1	2.15621e+06	0	non quantified	0	non quantified
718	P62244	40S ribosomal protein S15a	14.8	2	67896.9	1	981780	0	non quantified	0	non quantified
719	P62854	40S ribosomal protein S26	13	0	non quantified	2	471793	0	non quantified	1	32527.9
720	P05387	60S acidic ribosomal protein P2	11.7	1	37698.2	1	3.319e+06	1	17202.3	0	non quantified
721	Q07020	60S ribosomal protein L18	21.6	2	38485.1	0	non quantified	0	non quantified	1	35056.1
722	P07686	Beta-hexosaminidase subunit beta	63.1	1	78707.2	1	1.09516e+06	0	non quantified	1	65511.1
723	Q9Y4X3	C-C motif chemokine 27	12.6	0	non quantified	0	non quantified	1	46690.7	2	78390.3
724	O00299	chloride intracellular channel protein 1	26.9	2	110214	0	non quantified	1	17005.7	0	non quantified
725	P31146	Coronin-1A	51	1	440589	0	non quantified	0	non quantified	2	47802.5
726	Q14204	Cytoplasmic dynein 1 heavy chain 1	532.1	1	67195.2	0	non quantified	1	58399.1	1	48352.5
727	P16452-1	Erythrocyte membrane protein band 4.2	77	0	non quantified	1	224366	1	138109	1	318025
728	P00367	Glutamate dehydrogenase 1, mitochondrial	61.4	1	30411.1	0	non quantified	0	non quantified	2	20146.4
729	P02724	Glycophorin-A	16.3	1	30085.1	2	1.46186e+06	0	non quantified	0	non quantified
730	Q6ZN66	Guanylate-binding protein 6	72.4	1	116198	1	74382.3	0	non quantified	1	896835
731	P51991-1	Heterogeneous nuclear ribonucleoprotein A3	39.6	0	non quantified	1	1.12477e+06	1	34497.5	1	15511.9
732	P22626	heterogeneous nuclear ribonucleoproteins A2/B1	37.4	1	55765.3	2	610442	0	non quantified	0	non quantified
733	P49773	Histidine triad nucleotide-binding protein 1	13.8	1	116523	0	non quantified	0	non quantified	2	179077
734	Q71DI3	histone H3.2	15.4	2	94307.3	1	3.36705e+06	0	non quantified	0	non quantified
735	Q9Y287	Integral membrane protein 2B	30.3	0	non quantified	3	125539	0	non quantified	0	non quantified
736	Q9BYR8	Keratin-associated protein 3-1	10.5	1	38224.8	1	34209.6	1	120013	0	non quantified
737	Q14766-1	Latent-transforming growth factor beta-binding protein 1	186.7	1	182288	0	non quantified	0	non quantified	2	51083.8
738	P42785-1	lysosomal Pro-X carboxypeptidase	55.8	1	23197	1	479643	0	non quantified	1	140823
739	P26038	Moesin	67.8	1	44898.6	2	243588	0	non quantified	0	non quantified
740	P22234	multifunctional protein ADE2	47	1	63537.9	1	354246	0	non quantified	1	197673
741	P41218	Myeloid cell nuclear differentiation antigen	45.8	2	122004	0	non quantified	1	55703	0	non quantified
742	Q96A32	Myosin regulatory light chain 2, skeletal muscle isoform	19	2	130983	0	non quantified	0	non quantified	1	446556
743	O75340	programmed cell death protein 6	21.9	0	non quantified	1	19265.3	0	non quantified	2	96735
744	Q99832	T-complex protein 1 subunit eta	59.3	2	54483.7	0	non quantified	1	17935.5	0	non quantified
745	P61586	Transforming protein RhoA	21.8	1	10997.3	0	non quantified	1	36540.9	1	76421
746	O95498-1	Vascular non-inflammatory molecule 2	58.5	1	22497.1	1	345871	0	non quantified	1	50294.5
747	P21796	voltage-dependent anion-selective channel protein 1	30.8	1	153537	0	non quantified	2	110222	0	non quantified
748	P60866	40S ribosomal protein S20	13.4	0	non quantified	1	1.17111e+06	1	15064.6	0	non quantified
749	P62913	60S ribosomal protein L11	20.2	1	56259.6	1	745929	0	non quantified	0	non quantified
750	P62888	60S ribosomal protein L30	12.8	1	52441.8	1	392622	0	non quantified	0	non quantified
751	P46777	60S ribosomal protein L5	34.3	0	non quantified	1	447389	0	non quantified	1	24120
752	P32969	60S ribosomal protein L9	21.9	1	49290.9	1	611858	0	non quantified	0	non quantified
753	Q01518-1	adenylyl cyclase-associated protein 1	51.9	1	181356	0	non quantified	0	non quantified	1	70812.4
754	Q9NVJ2	ADP-ribosylation factor-like protein 8B	21.5	1	122811	1	268935	0	non quantified	0	non quantified
755	P50995	annexin A11	54.4	1	71266.6	1	19102.6	0	non quantified	0	non quantified
756	Q8IZA0	Dyslexia-associated protein KIAA0319-like protein	115.6	0	non quantified	0	non quantified	0	non quantified	2	44079.1
757	P24534	Elongation factor 1-beta	24.7	0	non quantified	1	971525	0	non quantified	1	28298.1
758	Q04637	eukaryotic translation initiation factor 4 gamma 1	175.4	1	35757.9	1	120910	0	non quantified	0	non quantified
759	P56537-1	eukaryotic translation initiation factor 6	26.6	0	non quantified	1	45111.9	0	non quantified	1	69764.2
760	O75369-1	Filamin-B	278	2	72328.7	0	non quantified	0	non quantified	0	non quantified
761	P07093-1	Glia-derived nexin	44	1	50002.5	0	non quantified	1	64009.4	0	non quantified
762	P84243	histone H3.3	15.3	0	non quantified	1	6.04736e+06	0	non quantified	1	67711.7
763	P24593	Insulin-like growth factor-binding protein 5	30.6	0	non quantified	0	non quantified	2	93581.5	0	non quantified
764	Q9UKR3	Kallikrein-13	30.6	0	non quantified	0	non quantified	1	51078	1	68365.5
765	Q9BYR9	Keratin-associated protein 2-4	13.5	1	6046.24	1	344695	0	non quantified	0	non quantified
766	Q5T753	Late cornified envelope protein 1E	11.6	0	non quantified	1	23196.6	1	51258.1	0	non quantified
767	Q9UEW3	macrophage receptor MARCO	52.6	1	550315	1	106592	0	non quantified	0	non quantified
768	P40926	Malate dehydrogenase, mitochondrial	35.5	1	19819.1	1	329126	0	non quantified	0	non quantified
769	P50897	Palmitoyl-protein thioesterase 1	34.2	0	non quantified	2	481123	0	non quantified	0	non quantified
770	P06703	protein S100-A6	10.2	1	51322.9	0	non quantified	0	non quantified	1	406212
771	P36952-1	Serpin B5	42.1	1	53336.5	1	2.36197e+06	0	non quantified	0	non quantified
772	P02814	Submaxillary gland androgen-regulated protein 3B	8.2	1	111201	1	77800.7	0	non quantified	0	non quantified
773	O00204	Sulfotransferase family cytosolic 2B member 1	41.3	1	29041.6	0	non quantified	0	non quantified	1	56991.7
774	O00560-1	Syntenin-1	32.4	0	non quantified	0	non quantified	2	369134	0	non quantified
775	Q9H0E2	Toll-interacting protein	30.3	0	non quantified	1	215572	0	non quantified	1	153552
776	P01137	Transforming growth factor beta-1	44.3	1	29030.5	0	non quantified	0	non quantified	1	15609
777	P46782	40S ribosomal protein S5	22.9	0	non quantified	1	1.04433e+06	0	non quantified	0	non quantified
778	P62081	40S ribosomal protein S7	22.1	0	non quantified	1	1.78248e+06	0	non quantified	0	non quantified
779	P49189	4-trimethylaminobutyraldehyde dehydrogenase	53.8	0	non quantified	0	non quantified	0	non quantified	1	64036.5
780	P50914	60S ribosomal protein L14	23.4	0	non quantified	1	1.4473e+06	0	non quantified	0	non quantified
781	P61313-1	60S ribosomal protein L15	24.1	0	non quantified	1	267458	0	non quantified	0	non quantified
782	P35268	60S ribosomal protein L22	14.8	1	42137.9	0	non quantified	0	non quantified	0	non quantified
783	P62829	60S ribosomal protein L23	14.9	0	non quantified	1	638877	0	non quantified	0	non quantified
784	P62424	60S ribosomal protein L7a	30	0	non quantified	1	1.97914e+06	0	non quantified	0	non quantified
785	O95372	acyl-protein thioesterase 2	24.7	0	non quantified	1	296653	0	non quantified	0	non quantified
786	O75531	Barrier-to-autointegration factor	10.1	0	non quantified	1	313059	0	non quantified	0	non quantified
787	Q9Y4K1	beta/gamma crystallin domain-containing protein 1	188.6	0	non quantified	1	477945	0	non quantified	0	non quantified
788	Q8NE86	Calcium uniporter protein, mitochondrial	39.8	1	24483.6	0	non quantified	0	non quantified	0	non quantified
789	P48729-1	Casein kinase I isoform alpha	38.9	0	non quantified	1	525533	0	non quantified	0	non quantified
790	P49674	Casein kinase I isoform epsilon	47.3	0	non quantified	1	5.06922e+06	0	non quantified	0	non quantified
791	O60911	Cathepsin L2	37.3	0	non quantified	1	2.34278e+06	0	non quantified	0	non quantified
792	Q07021	Complement component 1 Q subcomponent-binding protein, mitochondrial	31.3	1	47317.3	0	non quantified	0	non quantified	0	non quantified
793	O75367-1	Core histone macro-H2A.1	39.6	0	non quantified	1	690310	0	non quantified	0	non quantified
794	P28838	cytosol aminopeptidase	56.1	0	non quantified	1	830014	0	non quantified	0	non quantified
795	P31513	Dimethylaniline monooxygenase [N-oxide-forming] 3	60	1	57293.9	0	non quantified	0	non quantified	0	non quantified
796	O00303	Eukaryotic translation initiation factor 3 subunit F	37.5	0	non quantified	1	535347	0	non quantified	0	non quantified
797	Q14254	Flotillin-2	47	0	non quantified	1	106872	0	non quantified	0	non quantified
798	P09972	Fructose-bisphosphate aldolase C	39.4	1	146315	0	non quantified	0	non quantified	0	non quantified
799	P06737-1	Glycogen phosphorylase, liver form	97.1	1	33216.4	0	non quantified	0	non quantified	0	non quantified
800	O60812	Heterogeneous nuclear ribonucleoprotein C-like 1	32.1	1	59827.9	0	non quantified	0	non quantified	0	non quantified
801	P31942	Heterogeneous nuclear ribonucleoprotein H3	36.9	0	non quantified	1	151616	0	non quantified	0	non quantified
802	P19367-1	Hexokinase-1	102.4	1	32750	0	non quantified	0	non quantified	0	non quantified
803	Q9NQC3-2	Isoform 2 of Reticulon-4	40.3	0	non quantified	1	370044	0	non quantified	0	non quantified
804	Q8IUC1	keratin-associated protein 11-1	17.1	0	non quantified	1	90397.7	0	non quantified	0	non quantified
805	Q14210	Lymphocyte antigen 6D	13.3	1	56272.9	0	non quantified	0	non quantified	0	non quantified
806	Q7L5L3-2	Lysophospholipase D GDPD3	36.6	0	non quantified	1	1.05528e+06	0	non quantified	0	non quantified
807	P10619	lysosomal protective protein	54.4	0	non quantified	1	470900	0	non quantified	0	non quantified
808	P11279	Lysosome-associated membrane glycoprotein 1	44.9	0	non quantified	0	non quantified	1	48733.3	0	non quantified
809	O14880	Microsomal glutathione S-transferase 3	16.5	0	non quantified	1	1277587	0	non quantified	0	non quantified
810	P20774	Mimecan	33.9	1	47808.3	0	non quantified	0	non quantified	0	non quantified
811	Q9Y3D6	mitochondrial fission 1 protein	16.9	0	non quantified	0	non quantified	0	non quantified	1	334714
812	Q96TA1	Niban-like protein 1	84.1	1	98096.6	0	non quantified	0	non quantified	0	non quantified
813	P06748	Nucleophosmin	32.6	0	non quantified	1	274814	0	non quantified	0	non quantified
814	Q15365	Poly(RC)-binding protein 1	37.5	1	41729	0	non quantified	0	non quantified	0	non quantified
815	P09668	Pro-cathepsin H	37.4	0	non quantified	1	539756	0	non quantified	0	non quantified
816	Q6ZRV2	Protein FAM83H	127	0	non quantified	1	144879	0	non quantified	0	non quantified
817	A6NI72	Putative neutrophil cytosol factor 1B	44.8	1	40096.1	0	non quantified	0	non quantified	0	non quantified
818	O95197	Reticulon-3	112.5	1	73990.3	0	non quantified	0	non quantified	0	non quantified
819	Q92743	Serine protease HTRA1	51.3	0	non quantified	0	non quantified	0	non quantified	1	83080.2
820	P30154	Serine/threonine-protein phosphatase 2A 65 kDa regulatory subunit A beta isoform	66.2	0	non quantified	1	189106	0	non quantified	0	non quantified
821	P62136-1	serine/threonine-protein phosphatase PP1-alpha catalytic subunit	37.5	0	non quantified	1	262253	0	non quantified	0	non quantified
822	P50452	Serpin B8	42.7	1	93410.2	0	non quantified	0	non quantified	0	non quantified
823	Q13813	Spectrin alpha chain, non-erythrocytic 1	284.4	0	non quantified	1	183007	0	non quantified	0	non quantified
824	O15260-1	surfeit locus protein 4	30.4	1	25113	0	non quantified	0	non quantified	0	non quantified
825	P49748-1	Very long-chain specific acyl-CoA dehydrogenase, mitochondrial	70.3	1	68584.6	0	non quantified	0	non quantified	0	non quantified
826	Q5VU13	V-set and immunoglobulin domain-containing protein 8	43.9	0	non quantified	1	19941121	0	non quantified	0	non quantified
827	O00232-1	26s proteasome non-atpase regulatory subunit 12	52.9	0	non quantified	0	non quantified	0	non quantified	0	non quantified
828	Q13200	26S proteasome non-ATPase regulatory subunit 2	100.1	0	non quantified	0	non quantified	0	non quantified	0	non quantified
829	O43242	26S proteasome non-ATPase regulatory subunit 3	60.9	0	non quantified	0	non quantified	0	non quantified	0	non quantified
830	P62333	26S proteasome regulatory subunit 10B	44.1	0	non quantified	0	non quantified	0	non quantified	0	non quantified
831	P62195-1	26S proteasome regulatory subunit 8	45.6	0	non quantified	0	non quantified	0	non quantified	0	non quantified
832	Q99714-1	3-hydroxyacyl-CoA dehydrogenase type-2	26.9	0	non quantified	0	non quantified	0	non quantified	0	non quantified
833	P42765	3-ketoacyl-CoA thiolase, mitochondrial	41.9	0	non quantified	0	non quantified	0	non quantified	0	non quantified
834	P84098	60S ribosomal protein L19	23.5	0	non quantified	0	non quantified	0	non quantified	0	non quantified
835	P62910	60S ribosomal protein L32	15.9	0	non quantified	0	non quantified	0	non quantified	0	non quantified
836	P00568	Adenylate kinase isoenzyme 1	21.6	0	non quantified	0	non quantified	0	non quantified	0	non quantified
837	O60218	Aldo-keto reductase family 1 member B10	36	0	non quantified	0	non quantified	0	non quantified	0	non quantified
838	Q9H4A4	aminopeptidase B	72.5	0	non quantified	0	non quantified	0	non quantified	0	non quantified
839	P29972-1	aquaporin-1	28.5	0	non quantified	0	non quantified	0	non quantified	0	non quantified
840	P09917	arachidonate 5-lipoxygenase	77.9	0	non quantified	0	non quantified	0	non quantified	0	non quantified
841	P00505	Aspartate aminotransferase, mitochondrial	47.5	0	non quantified	0	non quantified	0	non quantified	0	non quantified
842	Q6DD88	Atlastin-3	60.5	0	non quantified	0	non quantified	0	non quantified	0	non quantified
843	Q99439	Calponin-2	33.7	0	non quantified	0	non quantified	0	non quantified	0	non quantified
844	Q16630	Cleavage and polyadenylation specificity factor subunit 6	59.2	0	non quantified	0	non quantified	0	non quantified	0	non quantified
845	P12111	Collagen alpha-3(VI) chain	343.5	0	non quantified	0	non quantified	0	non quantified	0	non quantified
846	Q13011	Delta(3,5)-Delta(2,4)-dienoyl-CoA isomerase, mitochondrial	35.8	0	non quantified	0	non quantified	0	non quantified	0	non quantified
847	Q13217	DnaJ homolog subfamily C member 3	57.5	0	non quantified	0	non quantified	0	non quantified	0	non quantified
848	Q96FJ2	Dynein light chain 2, cytoplasmic	10.3	0	non quantified	0	non quantified	0	non quantified	0	non quantified
849	Q92616	eIF-2-alpha kinase activator GCN1	292.6	0	non quantified	0	non quantified	0	non quantified	0	non quantified
850	Q9Y6C2	EMILIN-1	106.6	0	non quantified	0	non quantified	0	non quantified	0	non quantified
851	Q8TE68-1	Epidermal growth factor receptor kinase substrate 8-like protein 1	80.2	0	non quantified	0	non quantified	0	non quantified	0	non quantified
852	Q99808	Equilibrative nucleoside transporter 1	50.2	0	non quantified	0	non quantified	0	non quantified	0	non quantified
853	O15372	Eukaryotic translation initiation factor 3 subunit H	39.9	0	non quantified	0	non quantified	0	non quantified	0	non quantified
854	Q16658	Fascin	54.5	0	non quantified	0	non quantified	0	non quantified	0	non quantified
855	Q06210-1	glutamine--fructose-6-phosphate aminotransferase [isomerizing] 1	78.8	0	non quantified	0	non quantified	0	non quantified	0	non quantified
856	P35754	Glutaredoxin-1	11.8	0	non quantified	0	non quantified	0	non quantified	0	non quantified
857	P43304	Glycerol-3-phosphate dehydrogenase, mitochondrial	80.8	0	non quantified	0	non quantified	0	non quantified	0	non quantified
858	P36959	GMP reductase 1	37.4	0	non quantified	0	non quantified	0	non quantified	0	non quantified
859	Q9BX93	Group XIIB secretory phospholipase A2-like protein	21.6	0	non quantified	0	non quantified	0	non quantified	0	non quantified
860	P62826	GTP-binding nuclear protein RAN	24.4	0	non quantified	0	non quantified	0	non quantified	0	non quantified
861	P62873	Guanine nucleotide-binding protein G(I)/G(S)/G(T) subunit beta-1	37.4	0	non quantified	0	non quantified	0	non quantified	0	non quantified
862	P61978	Heterogeneous nuclear ribonucleoprotein K	50.9	0	non quantified	0	non quantified	0	non quantified	0	non quantified
863	Q00839	Heterogeneous nuclear ribonucleoprotein U	90.5	0	non quantified	0	non quantified	0	non quantified	0	non quantified
864	P11215-1	Integrin alpha-M	127.1	0	non quantified	0	non quantified	0	non quantified	0	non quantified
865	P18510-1	Interleukin-1 receptor antagonist protein	20	0	non quantified	0	non quantified	0	non quantified	0	non quantified
866	Q14739	Lamin-B receptor	70.7	0	non quantified	0	non quantified	0	non quantified	0	non quantified
867	P12318	Low affinity immunoglobulin gamma Fc region receptor II-a	35	0	non quantified	0	non quantified	0	non quantified	0	non quantified
868	P24666-1	Low molecular weight phosphotyrosine protein phosphatase	18	0	non quantified	0	non quantified	0	non quantified	0	non quantified
869	P13473-1	Lysosome-associated membrane glycoprotein 2	44.9	0	non quantified	0	non quantified	0	non quantified	0	non quantified
870	O96008	Mitochondrial import receptor subunit TOM40 homolog	37.9	0	non quantified	0	non quantified	0	non quantified	0	non quantified
871	Q9HC84	Mucin-5B	596	0	non quantified	0	non quantified	0	non quantified	0	non quantified
872	P58546	Myotrophin	12.9	0	non quantified	0	non quantified	0	non quantified	0	non quantified
873	Q9UJ70	N-acetyl-D-glucosamine kinase	37.4	0	non quantified	0	non quantified	0	non quantified	0	non quantified
874	P59665	Neutrophil defensin 1	10.2	0	non quantified	0	non quantified	0	non quantified	0	non quantified
875	P12838	Neutrophil defensin 4	10.5	0	non quantified	0	non quantified	0	non quantified	0	non quantified
876	P30405	Peptidyl-prolyl cis-trans isomerase F, mitochondrial	22	0	non quantified	0	non quantified	0	non quantified	0	non quantified
877	O60664-1	Perilipin-3	47	0	non quantified	0	non quantified	0	non quantified	0	non quantified
878	P30086	phosphatidylethanolamine-binding protein 1	21	0	non quantified	0	non quantified	0	non quantified	0	non quantified
879	Q8WUM4	Programmed cell death 6-interacting protein	96	0	non quantified	0	non quantified	0	non quantified	0	non quantified
880	P48147	prolyl endopeptidase	80.6	0	non quantified	0	non quantified	0	non quantified	0	non quantified
881	Q9UL46	proteasome activator complex subunit 2	27.4	0	non quantified	0	non quantified	0	non quantified	0	non quantified
882	P25786-1	Proteasome subunit alpha type-1	29.5	0	non quantified	0	non quantified	0	non quantified	0	non quantified
883	Q6P5S2	Protein LEG1 homolog	37.9	0	non quantified	0	non quantified	0	non quantified	0	non quantified
884	P61026	ras-related protein rab-10	22.5	0	non quantified	0	non quantified	0	non quantified	0	non quantified
885	P62491-1	Ras-related protein Rab-11A	24.4	0	non quantified	0	non quantified	0	non quantified	0	non quantified
886	Q13214-1	Semaphorin-3B	83.1	0	non quantified	0	non quantified	0	non quantified	0	non quantified
887	B2RUZ4	small integral membrane protein 1	8.7	0	non quantified	0	non quantified	0	non quantified	0	non quantified
888	Q9Y6N5	Sulfide:quinone oxidoreductase, mitochondrial	49.9	0	non quantified	0	non quantified	0	non quantified	0	non quantified
889	P17987	T-complex protein 1 subunit alpha	60.3	0	non quantified	0	non quantified	0	non quantified	0	non quantified
890	P78371-1	T-complex protein 1 subunit beta	57.5	0	non quantified	0	non quantified	0	non quantified	0	non quantified
891	Q9P273	Teneurin-3	300.8	0	non quantified	0	non quantified	0	non quantified	0	non quantified
892	P37802	Transgelin-2	22.4	0	non quantified	0	non quantified	0	non quantified	0	non quantified
893	P13693	Translationally-controlled tumor protein	19.6	0	non quantified	0	non quantified	0	non quantified	0	non quantified
894	P43307	Translocon-associated protein subunit alpha	32.2	0	non quantified	0	non quantified	0	non quantified	0	non quantified
895	Q96DC9	Ubiquitin thioesterase OTUB2	27.2	0	non quantified	0	non quantified	0	non quantified	0	non quantified
896	P22314	Ubiquitin-like modifier-activating enzyme 1	117.8	0	non quantified	0	non quantified	0	non quantified	0	non quantified
897	O75351	Vacuolar protein sorting-associated protein 4B	49.3	0	non quantified	0	non quantified	0	non quantified	0	non quantified
898	P50552	Vasodilator-stimulated phosphoprotein	39.8	0	non quantified	0	non quantified	0	non quantified	0	non quantified
899	Q53GQ0	Very-long-chain 3-oxoacyl-CoA reductase	34.3	0	non quantified	0	non quantified	0	non quantified	0	non quantified
Median intensity of mass spectrometry signal for each protein and sample group. "Non quantified" refers to those proteins that have been identified but non quantified in the mass spectrometry analysis.
